# Supplementary material for: Association of Male Circumcision with Women’s Knowledge of its Biomedical Effects and With Their Sexual Satisfaction and Function: A Systematic Review
Source: AIDS Behav. 2018 Oct 24;23(5):1104–14. doi: 10.1007/s10461-018-2313-0 (PMC6557870; doi:10.1007/s10461-018-2313-0)
Supplement: Supplementary file 1 — Supplementary material 1 (XLSX 78 kb) [file 10461_2018_2313_MOESM1_ESM.xlsx]

## Sheet: Legend
Each outcome is found on the appropriately-named tab. The sexual function and satisfaction outcomes are first, followed by the knowlege outcomes. In each tab, all data points from the same publication are grouped together. To facilitate distinguishing different publications, dark horizontal lines separate them, and the first listed data point in each publication appears in black font, where the o…

## Sheet: Sexual Function & Ability
Study Data																												Quality
																												All						Observational Studies
Reference	Last Name of First Author	Study Type	Location(s)	Minimum Age for Inclusion (women)	Maximum Age for Inclusion (Women)	Inclusion Criteria	Exclusion Criteria	Subgroup	Sexual Function Issue	Further Outcome Specifications	Circumcision Status Ascertainment Method	Exposure Definition	Diagnostic Method for Outcome	Follow-up Period or Minimum Interval Since Exposure	Units for Follow-up Period or Minimum Interval Since Exposure	Outcome Measure for Individual Groups	Total number in Intervention or Circumcised Group	Number of Events in Intervention or Circumcised Group	Circumcision Group Point Estimate	Total Number in Control or Uncircumcised Group	Number of Events in Control or Uncircumcised Group	Control Group Point Estimate	Circumcised vs. Uncircumcised Point Estimate	Measure for Comparison	P-value for Comparison	Low-End 95% Confidence Interval	High-End 95% Confidence Interval	Quality Summary Score	Highest Potential Quality Score	Is Evidence Indirect?	Are Results Imprecise?	Is the Effect Size Large?	Are All Plausible Biases Towards the Null?	Comments on Bias Risk	Representativeness of the Cases or Exposed Cohort or Sample	Sample Size Adequate?	Selection of Controls or Unexposed Cohort	Demonstration that Outcome of Interest was Not Present at Start of Study	Ascertainment of Exposure (Risk Factor)	Ascertainment of the Outcome	Is the Case Definition Adequate?	Definition of Controls	Non-Respondents or Non-Response Rate	Did the Study Control for Age?	Did the Study Control for Any Additional Factor(s)?	Additional Factor(s) Listed	Statistical Test Appropriate?	Same Method of Ascertainment for Cases and Controls	Was Follow-Up Long Enough for Outcomes to Occur?
53	Frisch	cross-sectional	Denmark	16	100	Danish citizens aged 16 years and older drawn randomly by their unique personal identification number in the Danish Civil Registration System who replied to an information letter with written infomed consent.	none specified		Sexual Function Difficulties Overall	Women with occasional difficulties (answered "rarely" or "sometimes" to Sexual function difficulties)	report by woman	circumcision of spouse or steady male partner	Sexually active women were asked to report about their sexual desire in a survey after reporting the circumcision status of their partner.			prevalence	Not Reported	42	59	Not Reported	1021	58	1.92	Odds ratio	Not Reported	0.73	5.09	5	8	no	yes	no	no	Imputed data shows odds ratios moving closer to the null, indicating that the biases are away from the null.	representative of average in target population (census or random sample)*				Non-validated measurement tool, but the tool is available or described*	self report*			comparability comparability or response rate unacceptable	yes *	yes *	cultural background, membership of religious community, marital status, school attendance, household income in year 2004, age at first sexual intercourse, and number of sex partners since age 15 years, frequency of sexual activity with a partner in the last year	not appropriate, not described, or incomplete
53	Frisch	cross-sectional	Denmark	16	100	Danish citizens aged 16 years and older drawn randomly by their unique personal identification number in the Danish Civil Registration System who replied to an information letter with written infomed consent.	none specified		Sexual Function Difficulties Overall	answered often or everytime to having sexual function difficulties	report by woman	circumcision of spouse or steady partner	Sexually active women were asked to report about their sexual desire in a survey after reporting the circumcision status of their partner.			prevalence	Not Reported	22	31	Not Reported	384	22	3.26	Odds ratio	Not Reported	1.15	9.27	5	8	no	no	yes	no	Imputed data move the odds ratio towards the null, indicating that the biases are not towards the null	representative of average in target population (census or random sample)*				Non-validated measurement tool, but the tool is available or described*	self report*			comparability comparability or response rate unacceptable	yes *	yes *	cultural background, membership of religious community, marital status, school attendance, household income in year 2004, age at first sexual intercourse, and number of sex partners since age 15 years, frequency of sexual activity with a partner in the last year	not appropriate, not described, or incomplete
53	Frisch	cross-sectional	Denmark	16	100	Danish citizens aged 16 years and older drawn randomly by their unique personal identification number in the Danish Civil Registration System who replied to an information letter with written infomed consent.	none specified		orgasm difficulties	Women with occasional difficulties - answered "rarely" or "sometimes"	report by woman	circumcision of spouse or steady partner	Sexually active women were asked to report about their sexual desire in a survey after reporting the circumcision status of their partner.			prevalence	Not Reported	40	58	Not Reported	924	54	1.76	Odds Ratio	Not Reported	0.83	3.7	5	8	no	yes	no	no	Imputed data shows results closer to the null, so biases are likely to be away from the null	representative of average in target population (census or random sample)*				Non-validated measurement tool, but the tool is available or described*	self report*			comparability comparability or response rate unacceptable	yes *	yes *	cultural background, membership of religious community, marital status, school attendance, household income in year 2004, age at first sexual intercourse, and number of sex partners since age 15 years, frequency of sexual activity with a partner in the last year	not appropriate, not described, or incomplete
53	Frisch	cross-sectional	Denmark	16	100	Danish citizens aged 16 years and older drawn randomly by their unique personal identification number in the Danish Civil Registration System who replied to an information letter with written infomed consent.	none specified		orgasm difficulties	Women reporting frequent difficulties - "often" or "every time"	report by woman	circumcision of spouse or steady partner	Sexually active women were asked to report about their sexual desire in a survey after reporting the circumcision status of their partner.			prevalence	Not Reported	13	19	Not Reported	246	14	2.66	odds ratio	Not Reported	1.07	6.66	5	8	no	yes	yes	no	Imputed data show that effect moving closer to the null, meaning biases are likely to be away from the null.	representative of average in target population (census or random sample)*				Non-validated measurement tool, but the tool is available or described*	self report*			comparability comparability or response rate unacceptable	yes *	yes *	cultural background, membership of religious community, marital status, school attendance, household income in year 2004, age at first sexual intercourse, and number of sex partners since age 15 years, frequency of sexual activity with a partner in the last year	not appropriate, not described, or incomplete
53	Frisch	cross-sectional	Denmark	16	100	Danish citizens aged 16 years and older drawn randomly by their unique personal identification number in the Danish Civil Registration System who replied to an information letter with written infomed consent.	none specified		lubrication insufficiency	Women with occasional difficulties - answered "rarely" or "sometimes"	report by woman	circumcision of spouse or steady partner	Sexually active women were asked to report about their sexual desire in a survey after reporting the circumcision status of their partner.			prevalence	Not Reported	36	52	Not Reported	772	45	1.72	Odds ratio	Not Reported	0.89	3.3	5	8	no	yes	no	no	Imputed data move estimates toward the null, so biases are likely to be away from the null.	representative of average in target population (census or random sample)*				Non-validated measurement tool, but the tool is available or described*	self report*			comparability comparability or response rate unacceptable	yes *	yes *	cultural background, membership of religious community, marital status, school attendance, household income in year 2004, age at first sexual intercourse, and number of sex partners since age 15 years, frequency of sexual activity with a partner in the last year	not appropriate, not described, or incomplete
53	Frisch	cross-sectional	Denmark	16	100	Danish citizens aged 16 years and older drawn randomly by their unique personal identification number in the Danish Civil Registration System who replied to an information letter with written infomed consent.	none specified		lubrication insufficiency	Women reporting frequent difficulties - "often" or "every time"	report by woman	circumcision of spouse or steady partner	Sexually active women were asked to report about their sexual desire in a survey after reporting the circumcision status of their partner.			prevalence	Not Reported	10	14	Not Reported	202	12	2.03	Odds ratio	Not Reported	0.8	5.18	5	8	no	yes	yes	no	Imputed data shows estimates closer to null, so bias likely away from null.	representative of average in target population (census or random sample)*				Non-validated measurement tool, but the tool is available or described*	self report*			comparability comparability or response rate unacceptable	yes *	yes *	cultural background, membership of religious community, marital status, school attendance, household income in year 2004, age at first sexual intercourse, and number of sex partners since age 15 years, frequency of sexual activity with a partner in the last year	not appropriate, not described, or incomplete
53	Frisch	cross-sectional	Denmark	16	100	Danish citizens aged 16 years and older drawn randomly by their unique personal identification number in the Danish Civil Registration System who replied to an information letter with written infomed consent.	none specified		Dyspareunia	Women with occasional difficulties - answered "rarely" or "sometimes"	report by woman	circumcision of spouse or steady partner	Sexually active women were asked to report about their sexual desire in a survey after reporting the circumcision status of their partner.			prevalence	Not Reported	23	34	Not Reported	402	24	1.66	Odds ratio	Not Reported	0.84	3.29	5	8	no	yes	no	no	Imputed data move estimates toward null so biases are likely to be away from the null.	representative of average in target population (census or random sample)*				Non-validated measurement tool, but the tool is available or described*	self report*			comparability comparability or response rate unacceptable	yes *	yes *	cultural background, membership of religious community, marital status, school attendance, household income in year 2004, age at first sexual intercourse, and number of sex partners since age 15 years, frequency of sexual activity with a partner in the last year	not appropriate, not described, or incomplete
53	Frisch	cross-sectional	Denmark	16	100	Danish citizens aged 16 years and older drawn randomly by their unique personal identification number in the Danish Civil Registration System who replied to an information letter with written infomed consent.	none specified		Dyspareunia	Women reporting frequent difficulties - "often" or "every time"	report by woman	circumcision of spouse or steady partner	Sexually active women were asked to report about their sexual desire in a survey after reporting the circumcision status of their partner.			prevalence	Not Reported	8	12	Not Reported	56	3	8.45	Odds Ratio	Not Reported	3.01	23.74	5	8	no	yes	yes	no	Imputed data move estimates toward the null, biases are likely to be away from the null.	representative of average in target population (census or random sample)*				Non-validated measurement tool, but the tool is available or described*	self report*			comparability comparability or response rate unacceptable	yes *	yes *	cultural background, membership of religious community, marital status, school attendance, household income in year 2004, age at first sexual intercourse, and number of sex partners since age 15 years, frequency of sexual activity with a partner in the last year	not appropriate, not described, or incomplete
53	Frisch	cross-sectional	Denmark	16	100	Danish citizens aged 16 years and older drawn randomly by their unique personal identification number in the Danish Civil Registration System who replied to an information letter with written infomed consent.	none specified		vaginismus	Women with occasional and frequent difficulties	report by woman	circumcision of spouse or steady partner	Sexually active women were asked to report about their sexual desire in a survey after reporting the circumcision status of their partner.			prevalence	Not Reported	6	9	Not Reported	75	4	2.06	Odds ratio	Not Reported	0.59	7.13	5	8	no	yes	yes	no	Imputed data move estimates closer to null, biases are likely to be away from null.	representative of average in target population (census or random sample)*				Non-validated measurement tool, but the tool is available or described*	self report*			comparability comparability or response rate unacceptable	yes *	yes *	cultural background, membership of religious community, marital status, school attendance, household income in year 2004, age at first sexual intercourse, and number of sex partners since age 15 years, frequency of sexual activity with a partner in the last year	not appropriate, not described, or incomplete
53	Frisch	cross-sectional	Denmark	16	100	Danish citizens aged 16 years and older drawn randomly by their unique personal identification number in the Danish Civil Registration System who replied to an information letter with written infomed consent.	none specified	Women of Danish background	Sexual Function Difficulties Overall	Women reporting frequent difficulties - "often" or "every time"	report by woman	circumcision of spouse or steady partner	Sexually active women were asked to report about their sexual desire in a survey after reporting the circumcision status of their partner.			prevalence	Not Reported	Not Reported	Not Reported	Not Reported	Not Reported	Not Reported	3.39	Odds Ratio	Not Reported	1.19	9.7	5	8	no	yes	yes	no	Imputed data move estimated toward the null, biases are likely away from the null	representative of average in target population (census or random sample)*				Non-validated measurement tool, but the tool is available or described*	self report*			comparability comparability or response rate unacceptable	yes *	yes *	cultural background, membership of religious community, marital status, school attendance, household income in year 2004, age at first sexual intercourse, and number of sex partners since age 15 years, frequency of sexual activity with a partner in the last year	not appropriate, not described, or incomplete
53	Frisch	cross-sectional	Denmark	16	100	Danish citizens aged 16 years and older drawn randomly by their unique personal identification number in the Danish Civil Registration System who replied to an information letter with written infomed consent.	none specified	Women from non-Jewish and non-Moslem background	Sexual Function Difficulties Overall	Women reporting frequent difficulties - "often" or "every time"	report by woman	circumcision of spouse or steady partner	Sexually active women were asked to report about their sexual desire in a survey after reporting the circumcision status of their partner.			prevalence	Not Reported	Not Reported	Not Reported	Not Reported	Not Reported	Not Reported	3.28	Odds ratio	Not Reported	1.15	9.4	5	8	no	yes	yes	no	Imputed data move estimated toward the null, biases are likely away from the null	representative of average in target population (census or random sample)*				Non-validated measurement tool, but the tool is available or described*	self report*			comparability comparability or response rate unacceptable	yes *	yes *	cultural background, membership of religious community, marital status, school attendance, household income in year 2004, age at first sexual intercourse, and number of sex partners since age 15 years, frequency of sexual activity with a partner in the last year	not appropriate, not described, or incomplete
53	Frisch	cross-sectional	Denmark	16	100	Danish citizens aged 16 years and older drawn randomly by their unique personal identification number in the Danish Civil Registration System who replied to an information letter with written infomed consent.	none specified	Women aged 20-69 years	Sexual Function Difficulties Overall	Women reporting frequent difficulties - "often" or "every time"	report by woman	circumcision of spouse or steady partner	Sexually active women were asked to report about their sexual desire in a survey after reporting the circumcision status of their partner.			prevalence	Not Reported	Not Reported	Not Reported	Not Reported	Not Reported	Not Reported	3.17	Odds ratio	Not Reported	1.11	9.05	5	8	no	yes	yes	no	Imputed data move estimated toward the null, biases are likely away from the null	representative of average in target population (census or random sample)*				Non-validated measurement tool, but the tool is available or described*	self report*			comparability comparability or response rate unacceptable	yes *	yes *	cultural background, membership of religious community, marital status, school attendance, household income in year 2004, age at first sexual intercourse, and number of sex partners since age 15 years, frequency of sexual activity with a partner in the last year	not appropriate, not described, or incomplete
53	Frisch	cross-sectional	Denmark	16	100	Danish citizens aged 16 years and older drawn randomly by their unique personal identification number in the Danish Civil Registration System who replied to an information letter with written infomed consent.	none specified	Non-Jew and non-Moslem women	vaginismus	none	report by woman	circumcision of spouse or steady partner	Sexually active women were asked to report about their sexual desire in a survey after reporting the circumcision status of their partner.			prevalence	Not Reported	Not Reported	Not Reported	Not Reported	Not Reported	Not Reported	2.55	Odds ratio	Not Reported	1.06	6.18	4	8	no	yes	yes	no	Imputed data show estimates move toward null, biases are likely away from null	representative of average in target population (census or random sample)*				Non-validated measurement tool, but the tool is available or described*	self report*			comparability comparability or response rate unacceptable	yes *	no	N/A	not appropriate, not described, or incomplete
53	Frisch	cross-sectional	Denmark	16	100	Danish citizens aged 16 years and older drawn randomly by their unique personal identification number in the Danish Civil Registration System who replied to an information letter with written infomed consent.	none specified	Women of Danish background	orgasm difficulties	Women reporting frequent difficulties - "often" or "every time"	report by woman	circumcision of spouse or steady partner	Sexually active women were asked to report about their sexual desire in a survey after reporting the circumcision status of their partner.			prevalence	Not Reported	Not Reported	Not Reported	Not Reported	Not Reported	Not Reported	3.11	Odds Ratio	Not Reported	1.22	7.97	5	8	no	yes	yes	no	Imputed data move estimated toward the null, biases are likely away from the null	representative of average in target population (census or random sample)*				Non-validated measurement tool, but the tool is available or described*	self report*			comparability comparability or response rate unacceptable	yes *	yes *	cultural background, membership of religious community, marital status, school attendance, household income in year 2004, age at first sexual intercourse, and number of sex partners since age 15 years, frequency of sexual activity with a partner in the last year	not appropriate, not described, or incomplete
53	Frisch	cross-sectional	Denmark	16	100	Danish citizens aged 16 years and older drawn randomly by their unique personal identification number in the Danish Civil Registration System who replied to an information letter with written infomed consent.	none specified	Women of Danish background	Dyspareunia	Women reporting frequent difficulties - "often" or "every time"	report by woman	Circumcision of spouse or steady partner	Sexually active women were asked to report about their sexual desire in a survey after reporting the circumcision status of their partner.			prevalence	Not Reported	Not Reported	Not Reported	Not Reported	Not Reported	Not Reported	8.48	Odds Ratio	Not Reported	3.01	23.9	5	8	no	yes	yes	no	Imputed data move estimated toward the null, biases are likely away from the null	representative of average in target population (census or random sample)*				Non-validated measurement tool, but the tool is available or described*	self report*			comparability comparability or response rate unacceptable	yes *	yes *	cultural background, membership of religious community, marital status, school attendance, household income in year 2004, age at first sexual intercourse, and number of sex partners since age 15 years, frequency of sexual activity with a partner in the last year	not appropriate, not described, or incomplete
53	Frisch	cross-sectional	Denmark	16	100	Danish citizens aged 16 years and older drawn randomly by their unique personal identification number in the Danish Civil Registration System who replied to an information letter with written infomed consent.	none specified	Women of non-Jewish/non-Moslem background	orgasm difficulties	Women reporting frequent difficulties - "often" or "every time"	report by woman	circumcision of spouse or steady partner	Sexually active women were asked to report about their sexual desire in a survey after reporting the circumcision status of their partner.			prevalence	Not Reported	Not Reported	Not Reported	Not Reported	Not Reported	Not Reported	3.37	Odds Ratio	Not Reported	1.28	8.9	5	8	no	yes	yes	no	Imputed data move estimated toward the null, biases are likely away from the null	representative of average in target population (census or random sample)*				Non-validated measurement tool, but the tool is available or described*	self report*			comparability comparability or response rate unacceptable	yes *	yes *	cultural background, membership of religious community, marital status, school attendance, household income in year 2004, age at first sexual intercourse, and number of sex partners since age 15 years, frequency of sexual activity with a partner in the last year	not appropriate, not described, or incomplete
53	Frisch	cross-sectional	Denmark	16	100	Danish citizens aged 16 years and older drawn randomly by their unique personal identification number in the Danish Civil Registration System who replied to an information letter with written infomed consent.	none specified	Women from non-Jewish/non-Moslem backgrounds	Dyspareunia	Women reporting frequent difficulties - "often" or "every time"	report by woman	circumcision of spouse or steady partner	Sexually active women were asked to report about their sexual desire in a survey after reporting the circumcision status of their partner.			prevalence	Not Reported	Not Reported	Not Reported	Not Reported	Not Reported	Not Reported	8.77	Odds ratio	Not Reported	3.09	24.92	5	8	no	yes	yes	no	Imputed data move estimated toward the null, biases are likely away from the null	representative of average in target population (census or random sample)*				Non-validated measurement tool, but the tool is available or described*	self report*			comparability comparability or response rate unacceptable	yes *	yes *	cultural background, membership of religious community, marital status, school attendance, household income in year 2004, age at first sexual intercourse, and number of sex partners since age 15 years, frequency of sexual activity with a partner in the last year	not appropriate, not described, or incomplete
53	Frisch	cross-sectional	Denmark	16	100	Danish citizens aged 16 years and older drawn randomly by their unique personal identification number in the Danish Civil Registration System who replied to an information letter with written infomed consent.	none specified	Women aged 20-69 years	orgasm diffculties	Women reporting frequent difficulties - "often" or "every time"	report by woman	circumcision of spouse or steady partner	Sexually active women were asked to report about their sexual desire in a survey after reporting the circumcision status of their partner.			prevalence	Not Reported	Not Reported	Not Reported	Not Reported	Not Reported	Not Reported	3.06	Odds ratio	Not Reported	1.2	7.8	5	8	no	yes	yes	no	Imputed data move estimated toward the null, biases are likely away from the null	representative of average in target population (census or random sample)*				Non-validated measurement tool, but the tool is available or described*	self report*			comparability comparability or response rate unacceptable	yes *	yes *	cultural background, membership of religious community, marital status, school attendance, household income in year 2004, age at first sexual intercourse, and number of sex partners since age 15 years, frequency of sexual activity with a partner in the last year	not appropriate, not described, or incomplete
53	Frisch	cross-sectional	Denmark	16	100	Danish citizens aged 16 years and older drawn randomly by their unique personal identification number in the Danish Civil Registration System who replied to an information letter with written infomed consent.	none specified	Women aged 20-69 years	Dyspareunia	Women reporting frequent difficulties - "often" or "every time"	report by woman	circumcision of spouse or steady partner	Sexually active women were asked to report about their sexual desire in a survey after reporting the circumcision status of their partner.			prevalence	Not Reported	Not Reported	Not Reported	Not Reported	Not Reported	Not Reported	8.07	Odds ratio	Not Reported	2.88	22.59	5	8	no	yes	yes	no	Imputed data move estimated toward the null, biases are likely away from the null	representative of average in target population (census or random sample)*				Non-validated measurement tool, but the tool is available or described*	self report*			comparability comparability or response rate unacceptable	yes *	yes *	cultural background, membership of religious community, marital status, school attendance, household income in year 2004, age at first sexual intercourse, and number of sex partners since age 15 years, frequency of sexual activity with a partner in the last year	not appropriate, not described, or incomplete
54	O'Hara	cross-sectional	USA	Not Reported	Not Reported	Women having sexual experience with both circumcised and anatomically complete partners were recruited through classified advertisements in magazines and an announcement in an anti-circumcision newsletter.	none specified	none	vaginal orgasm	none	report by woman	women reported whether they were more likely to have sexual function difficulties with circumcised or uncircumcised partners.	Women reported that they were more likely not to have a vaginal orgasm on a survey.			prevalence	Not Reported	Not Reported	Not Reported	Not Reported	Not Reported	Not Reported	4.62	Odds Ratio	Not Reported	3.69	5.8	1	8	no	no	yes	no	The writing of this study appears to be coming from an anti-circumcision group and the results follow suit. Women were recruited from an anti-circumcision newsletter.	selected group				No description of the measurement tool	self report*			no description of response rate or characteristics	no	no	N/A	not appropriate, not described, or incomplete
54	O'Hara	cross-sectional	USA	Not Reported	Not Reported	Women having sexual experience with both circumcised and anatomically complete partners were recruited through classified advertisements in magazines and an announcement in an anti-circumcision newsletter.	none specified	none	vaginal discomfort	none	report by woman	women reported whether they were more likely to have sexual function difficulties with circumcised or uncircumcised partners.	women reported whether they were more likely to have vaginal discomfort often with circumcised or uncircumcised partners.			prevalence	Not Reported	Not Reported	Not Reported	Not Reported	Not Reported	Not Reported	19.89	Odds Ratio	Not Reported	5.98	66.22	1	8	no	yes	yes	no	The writing of this study appears to be coming from an anti-circumcision group and the results follow suit. Women were recruited from an anti-circumcision newsletter.	selected group				No description of the measurement tool	self report*			no description of response rate or characteristics	no	no	N/A	not appropriate, not described, or incomplete
54	O'Hara	cross-sectional	USA	Not Reported	Not Reported	Women having sexual experience with both circumcised and anatomically complete partners were recruited through classified advertisements in magazines and an announcement in an anti-circumcision newsletter.	none specified	none	vaginal discomfort	none	report by woman	women reported whether they were more likely to have sexual function difficulties with circumcised or uncircumcised partners.	women reported whether they were more likely to have vaginal discomfort occasionally with circumcised or uncircumcised partners.			prevalence	Not Reported	Not Reported	Not Reported	Not Reported	Not Reported	Not Reported	7	Odds Ratio	Not Reported	3.83	12.79	1	8	no	yes	yes	no	The writing of this study appears to be coming from an anti-circumcision group and the results follow suit. Women were recruited from an anti-circumcision newsletter.	selected group				No description of the measurement tool	self report*			no description of response rate or characteristics	no	no	N/A	not appropriate, not described, or incomplete
54	O'Hara	cross-sectional	USA	Not Reported	Not Reported	Women having sexual experience with both circumcised and anatomically complete partners were recruited through classified advertisements in magazines and an announcement in an anti-circumcision newsletter.	none specified	none	vaginal orgasm	none	report by woman	women reported whether they were more likely to have sexual function difficulties with circumcised or uncircumcised partners.	Women reported whether they have never achieved a vaginal orgasm with circumcised and uncircumcised partners.			prevalence	Not Reported	Not Reported	Not Reported	Not Reported	Not Reported	Not Reported	2.25	Odds Ratio	Not Reported	1.13	4.5	1	8	no	yes	yes	no	The writing of this study appears to be coming from an anti-circumcision group and the results follow suit. Women were recruited from an anti-circumcision newsletter.	selected group				No description of the measurement tool	self report*			no description of response rate or characteristics	no	no	N/A	not appropriate, not described, or incomplete
54	O'Hara	cross-sectional	USA	Not Reported	Not Reported	Women having sexual experience with both circumcised and anatomically complete partners were recruited through classified advertisements in magazines and an announcement in an anti-circumcision newsletter.	none specified	none	multiple orgasms	none	report by woman	women reported whether they were more likely to have sexual function difficulties with circumcised or uncircumcised partners.	women reported whether they never had a multiple orgasms with their circumcised and uncircumcised partners.			prevalence	Not Reported	Not Reported	Not Reported	Not Reported	Not Reported	Not Reported	2.22	Odds Ratio	Not Reported	1.36	3.63	1	8	no	yes	yes	no	The writing of this study appears to be coming from an anti-circumcision group and the results follow suit. Women were recruited from an anti-circumcision newsletter.	selected group				No description of the measurement tool	self report*			no description of response rate or characteristics	no	no	N/A	not appropriate, not described, or incomplete
54	O'Hara	cross-sectional	USA	Not Reported	Not Reported	Women having sexual experience with both circumcised and anatomically complete partners were recruited through classified advertisements in magazines and an announcement in an anti-circumcision newsletter.	none specified	none	vaginal secretions	none	report by woman	women reported whether they were more likely to have sexual function difficulties with circumcised or uncircumcised partners.	Women reported whether vaginal secretions lessened as coitus progressed with their circumcised and uncircumcised partners.			prevalence	Not Reported	Not Reported	Not Reported	Not Reported	Not Reported	Not Reported	16.75	Odds Ratio	Not Reported	6.88	40.77	1	8	no	yes	yes	no	The writing of this study appears to be coming from an anti-circumcision group and the results follow suit. Women were recruited from an anti-circumcision newsletter.	selected group				No description of the measurement tool	self report*			no description of response rate or characteristics	no	no	N/A	not appropriate, not described, or incomplete
55	Bensley	cross-sectional	Brisbane, Gold Coast, Queensland, and Perth, Australia	Not Reported	Not Reported	Survey respondents were targeted from two main groups. First, men reporting on their experience of being circumcised or genitally intact (survey group 1); through men's groups and the St. Andrew's Hospital Mens' Health Centre in Brisbane. Second, women (survey group 2) with sexual experience of circumcised and genitally intact men; through community groups and the Gay Pride Festival in Brisbane, …	none specified	none	Vaginal Dryness	none	report by woman	Women were asked to provide the circumcision status of their current partner and their preference for cirumcised or genitally intact partners. The survey asked women to make comparisons of their previous circumcised and uncircumcised partners.	Women responded whether they had vaginal dryness during intercourse with circumcised or uncirumcised partners.			other	Not Reported	Not Reported	Not Reported	Not Reported	Not Reported	Not Reported	Chi-squared test was statistically significant	Chi-squared statistic and p-value	0.05	Not Reported	Not Reported	3	8	no	unsure	unsure	unsure	none	somewhat representative of average in target population (nonrandom sample)*				Non-validated measurement tool, but the tool is available or described*	self report*			no description of response rate or characteristics	no	no	N/A	not appropriate, not described, or incomplete
56	Bossio	cross-sectional	Kingston and Ontario, Canada;	18	100	Eligible participants were: over the age of 18, able to read and write english fluently, and in a sexual relationship with a cisgendered male partner for at least the past 3 months. Participants were recruited to take part in an online survey through print advertisements placed within Queen's University campus and the surrounding community, located in Kingston, Ontario.	Participants were excluded : if they or their parter were circumcised as an adult, or circumsied to correct a medical condition, if they or their partner had any anatomic or medical abnormalities of the penis, if their partner had a diagnosis of sexual dysfunction.	none	pain with penetration	none	report by woman	reported circumcision status of current partner on a questionnaire. Also looked at the number of circumcised / intact partners previously, and indicated the circumcision status of the first partner they engaged in penetrative intercourse with, as well as the circumcision status of the partner with whom they achieved their first orgasm with.	The outcome is measured as a score based on subscales of surveys measuring sexual function and satisfaction			other	Not Reported	Not Reported	13.04	Not Reported	Not Reported	13.75	The average score was 13.04 for the exposed group and 13.75 for the unexposed group; ANOVA test showed comparison not statistically significant	ANOVA	0.23	Not Reported	Not Reported	2	8	no	unsure	unsure	unsure	none	somewhat representative of average in target population (nonrandom sample)*				No description of the measurement tool	self report*			no description of response rate or characteristics	no	no	N/A	not appropriate, not described, or incomplete
56	Bossio	cross-sectional	Kingston and Ontario, Canada;	18	100	Eligible participants were: over the age of 18, able to read and write english fluently, and in a sexual relationship with a cisgendered male partner for at least the past 3 months. Participants were recruited to take part in an online survey through print advertisements placed within Queen's University campus and the surrounding community, located in Kingston, Ontario.	Participants were excluded : if they or their parter were circumcised as an adult, or circumsied to correct a medical condition, if they or their partner had any anatomic or medical abnormalities of the penis, if their partner had a diagnosis of sexual dysfunction.	none	sexual desire	none	report by woman	reported circumcision status of current partner on a questionnaire. Also looked at the number of circumcised / intact partners previously, and indicated the circumcision status of the first partner they engaged in penetrative intercourse with, as well as the circumcision status of the partner with whom they achieved their first orgasm with.	The outcome is measured as a score based on subscales of surveys measuring sexual function and satisfaction			other	Not Reported	Not Reported	7.09	Not Reported	Not Reported	7.42	The average score was 7.09 for the exposed group and 7.42 for the unexposed group; ANOVA test showed comparison not statistically significant	ANOVA	0.29	Not Reported	Not Reported	2	8	no	unsure	unsure	unsure	none	somewhat representative of average in target population (nonrandom sample)*				No description of the measurement tool	self report*			no description of response rate or characteristics	no	no	N/A	not appropriate, not described, or incomplete
56	Bossio	cross-sectional	Kingston and Ontario, Canada;	18	100	Eligible participants were: over the age of 18, able to read and write english fluently, and in a sexual relationship with a cisgendered male partner for at least the past 3 months. Participants were recruited to take part in an online survey through print advertisements placed within Queen's University campus and the surrounding community, located in Kingston, Ontario.	Participants were excluded : if they or their parter were circumcised as an adult, or circumsied to correct a medical condition, if they or their partner had any anatomic or medical abnormalities of the penis, if their partner had a diagnosis of sexual dysfunction.	none	Sexual arousal	none	report by woman	reported circumcision status of current partner on a questionnaire. Also looked at the number of circumcised / intact partners previously, and indicated the circumcision status of the first partner they engaged in penetrative intercourse with, as well as the circumcision status of the partner with whom they achieved their first orgasm with.	The outcome is measured as a score based on subscales of surveys measuring sexual function and satisfaction			other	Not Reported	Not Reported	17.55	Not Reported	Not Reported	17.72	The average score was 17.55 for the exposed group and 17.72 for the unexposed group; ANOVA test showed comparison not statistically significant	ANOVA	0.65	Not Reported	Not Reported	2	8	no	unsure	unsure	unsure	none	somewhat representative of average in target population (nonrandom sample)*				No description of the measurement tool	self report*			no description of response rate or characteristics	no	no	N/A	not appropriate, not described, or incomplete
56	Bossio	cross-sectional	Kingston and Ontario, Canada;	18	100	Eligible participants were: over the age of 18, able to read and write english fluently, and in a sexual relationship with a cisgendered male partner for at least the past 3 months. Participants were recruited to take part in an online survey through print advertisements placed within Queen's University campus and the surrounding community, located in Kingston, Ontario.	Participants were excluded : if they or their parter were circumcised as an adult, or circumsied to correct a medical condition, if they or their partner had any anatomic or medical abnormalities of the penis, if their partner had a diagnosis of sexual dysfunction.	none	vaginal lubrication	none	report by woman	reported circumcision status of current partner on a questionnaire. Also looked at the number of circumcised / intact partners previously, and indicated the circumcision status of the first partner they engaged in penetrative intercourse with, as well as the circumcision status of the partner with whom they achieved their first orgasm with.	The outcome is measured as a score based on subscales of surveys measuring sexual function and satisfaction			other	Not Reported	Not Reported	18.09	Not Reported	Not Reported	18.49	The average score was 18.08 for the exposed gorup and 18.49 for the unexposed group; ANOVA test showed comparison not statistically significant	ANOVA	0.32	Not Reported	Not Reported	2	8	no	unsure	unsure	unsure	none	somewhat representative of average in target population (nonrandom sample)*				No description of the measurement tool	self report*			no description of response rate or characteristics	no	no	N/A	not appropriate, not described, or incomplete
56	Bossio	cross-sectional	Kingston and Ontario, Canada;	18	100	Eligible participants were: over the age of 18, able to read and write english fluently, and in a sexual relationship with a cisgendered male partner for at least the past 3 months. Participants were recruited to take part in an online survey through print advertisements placed within Queen's University campus and the surrounding community, located in Kingston, Ontario.	Participants were excluded : if they or their parter were circumcised as an adult, or circumsied to correct a medical condition, if they or their partner had any anatomic or medical abnormalities of the penis, if their partner had a diagnosis of sexual dysfunction.	none	orgasm ease	none	report by woman	reported circumcision status of current partner on a questionnaire. Also looked at the number of circumcised / intact partners previously, and indicated the circumcision status of the first partner they engaged in penetrative intercourse with, as well as the circumcision status of the partner with whom they achieved their first orgasm with.	The outcome is measured as a score based on subscales of surveys measuring sexual function and satisfaction			other	Not Reported	Not Reported	11.91	Not Reported	Not Reported	11.61	The average score was 11.91 for the exposed group and 11.61 for the unexposed group; ANOVA test showed comparison not statistically significant	ANOVA	0.53	Not Reported	Not Reported	2	8	no	unsure	unsure	unsure	none	somewhat representative of average in target population (nonrandom sample)*				No description of the measurement tool	self report*			no description of response rate or characteristics	no	no	N/A	not appropriate, not described, or incomplete
[truncated: 8 more columns]

## Sheet: Sexual Satisfaction
Study Data																											Study Quality
																											All							Observational Studies
Reference	Last Name of First Author	Study Type	Location(s)	Minimum Age for Inclusion (women)	Maximum Age for Inclusion (Women)	Inclusion Criteria	Exclusion Criteria	Subgroup	Further Outcome Specifications	Circumcision Status Ascertainment Method	Exposure Definition	Diagnostic Method for Outcome	Follow-up Period or Minimum Interval Since Exposure	Units for Follow-up Period or Minimum Interval Since Exposure	Outcome Measure for Individual Groups	Total number in Intervention or Circumcised Group	Number of Events in Intervention or Circumcised Group	Circumcision Group Point Estimate	Total Number in Control or Uncircumcised Group	Number of Events in Control or Uncircumcised Group	Control Group Point Estimate	Circumcised vs. Uncircumcised Point Estimate	Measure for Comparison	P-value for Comparison	Low-End 95% Confidence Interval	High-End 95% Confidence Interval	Quality Sumary Score	Highest Potential Quality Score	Is Evidence Indirect?	Are Results Imprecise?	Is the Effect Size Large?	Are All Plausible Biases Towards the Null?	Comments on Bias Risk	Representativeness of the Cases or Exposed Cohort or Sample	Sample Size Adequate?	Selection of Controls or Unexposed Cohort	Demonstration that Outcome of Interest was Not Present at Start of Study	Ascertainment of Exposure (Risk Factor)	Ascertainment of the Outcome	Is the Case Definition Adequate?	Definition of Controls	Non-Respondents or Non-Response Rate	Did the Study Control for Age?	Did the Study Control for Any Additional Factor(s)?	Additional Factor(s) Listed	Statistical Test Appropriate?	Same Method of Ascertainment for Cases and Controls	Was Follow-Up Long Enough for Outcomes to Occur?	Adequacy of Follow-Up of Cohorts
13	Kigozi	RCT	Rakai, Uganda	15	49	two randomized controlled trials enrolled consenting HIV-negative and -positive uncircumcised men and their consenting spouses aged 15-49 years. Men provided informed consent for randomization to immediate circumcision or circumcision delayed for 24 months. Spouses were consented to participate in the study.	Men with anatomical abnormalities, medical indications for circumcision and HIV postive	Secondary/tertiary education, more satisfaction	none	physical exam	sexual satisfaction before and after circumcision of their male partners who were enrolled in a randomized trial of male circumcision for HIV prevention in Rakai, Uganda.	female-reported change in sexual satisfaction before and after their male partner was circumcised	0	days	proportion	109	48	44	Not Reported	Not Reported	Not Reported	Not Reported	0	Not Reported	Not Reported	Not Reported	unclear	high	no	unsure	unsure	yes	none
57	Kigozi	RCT	Rakai, Uganda	15	49	two randomized controlled trials enrolled consenting HIV-negative and -positive uncircumcised men and their consenting spouses aged 15-49 years. Men provided informed consent for randomization to immediate circumcision or circumcision delayed for 24 months. Spouses were consented to participate in the study.	Men with anatomical abnormalities, medical indications for circumcision and HIV postive	Same satisfaction-overall	none	physical exam	sexual satisfaction before and after circumcision of their male partners who were enrolled in a randomized trial of male circumcision for HIV prevention in Rakai, Uganda.	female-reported change in sexual satisfaction before and after their male partner was circumcised.	0	days	proportions	455	255	57.3	Not Reported	Not Reported	Not Reported	39.8% of women reported increased levels of sexual satisfaction after their partner was circumcised, while 57.3 reported the same levels. 2.9% reported decreased levels of sexual satisfaction after their partner’s circumcision.	N/A	Not Reported	Not Reported	Not Reported	unclear	high	no	unsure	unsure	yes	none
57	Kigozi	RCT	Rakai, Uganda	15	49	two randomized controlled trials enrolled consenting HIV-negative and -positive uncircumcised men and their consenting spouses aged 15-49 years. Men provided informed consent for randomization to immediate circumcision or circumcision delayed for 24 months. Spouses were consented to participate in the study.	Men with anatomical abnormalities, medical indications for circumcision and HIV postive	More satisfaction-overall	none	physical exam	sexual satisfaction before and after circumcision of their male partners who were enrolled in a randomized trial of male circumcision for HIV prevention in Rakai, Uganda.	female-reported change in sexual satisfaction before and after their male partner was circumcised	0	days	proportions	455	177	39.8	Not Reported	Not Reported	Not Reported	39.8% of women reported increased levels of sexual satisfaction after their partner was circumcised, while 57.3 reported the same levels. 2.9% reported decreased levels of sexual satisfaction after their partner’s circumcision.	N/A	Not Reported	Not Reported	Not Reported	unclear	high	no	unsure	unsure	yes	none
57	Kigozi	RCT	Rakai, Uganda	15	49	two randomized controlled trials enrolled consenting HIV-negative and -positive uncircumcised men and their consenting spouses aged 15-49 years. Men provided informed consent for randomization to immediate circumcision or circumcision delayed for 24 months. Spouses were consented to participate in the study.	Men with anatomical abnormalities, medical indications for circumcision and HIV postive	Ages,15-24 same level of satisfaction	none	physical exam	sexual satisfaction before and after circumcision of their male partners who were enrolled in a randomized trial of male circumcision for HIV prevention in Rakai, Uganda.	female-reported change in sexual satisfaction before and after their male partner was circumcised	0	days	proportions	159	80	50.3	Not Reported	Not Reported	Not Reported	Not Reported	N/A	Not Reported	Not Reported	Not Reported	unclear	high	no	unsure	unsure	yes	none
57	Kigozi	RCT	Rakai, Uganda	15	49	two randomized controlled trials enrolled consenting HIV-negative and -positive uncircumcised men and their consenting spouses aged 15-49 years. Men provided informed consent for randomization to immediate circumcision or circumcision delayed for 24 months. Spouses were consented to participate in the study.	Men with anatomical abnormalities, medical indications for circumcision and HIV postive	Ages 15-24 with more satisfaction	none	physical exam	sexual satisfaction before and after circumcision of their male partners who were enrolled in a randomized trial of male circumcision for HIV prevention in Rakai, Uganda.	female-reported change in sexual satisfaction before and after their male partner was circumcised	0	days	proportions	159	75	47.2	Not Reported	Not Reported	Not Reported	Not Reported	N/A	Not Reported	Not Reported	Not Reported	unclear	high	no	unsure	unsure	yes	none
57	Kigozi	RCT	Rakai, Uganda	15	49	two randomized controlled trials enrolled consenting HIV-negative and -positive uncircumcised men and their consenting spouses aged 15-49 years. Men provided informed consent for randomization to immediate circumcision or circumcision delayed for 24 months. Spouses were consented to participate in the study.	Men with anatomical abnormalities, medical indications for circumcision and HIV postive	Ages 25-29 same satisfaction	none	physical exam	sexual satisfaction before and after circumcision of their male partners who were enrolled in a randomized trial of male circumcision for HIV prevention in Rakai, Uganda.	female-reported change in sexual satisfaction before and after their male partner was circumcised	0	days	proportions	153	90	58.8	Not Reported	Not Reported	Not Reported	Not Reported	N/A	Not Reported	Not Reported	Not Reported	unclear	high	no	unsure	unsure	yes	none
57	Kigozi	RCT	Rakai, Uganda	15	49	two randomized controlled trials enrolled consenting HIV-negative and -positive uncircumcised men and their consenting spouses aged 15-49 years. Men provided informed consent for randomization to immediate circumcision or circumcision delayed for 24 months. Spouses were consented to participate in the study.	Men with anatomical abnormalities, medical indications for circumcision and HIV postive	Ages 25-29 more satisfaction	none	physical exam	sexual satisfaction before and after circumcision of their male partners who were enrolled in a randomized trial of male circumcision for HIV prevention in Rakai, Uganda.	female-reported change in sexual satisfaction before and after their male partner was circumcised	0	days	proportion	153	59	38.6	Not Reported	Not Reported	Not Reported	Not Reported	N/A	Not Reported	Not Reported	Not Reported	unclear	high	no	unsure	unsure	yes	none
57	Kigozi	RCT	Rakai, Uganda	15	49	two randomized controlled trials enrolled consenting HIV-negative and -positive uncircumcised men and their consenting spouses aged 15-49 years. Men provided informed consent for randomization to immediate circumcision or circumcision delayed for 24 months. Spouses were consented to participate in the study.	Men with anatomical abnormalities, medical indications for circumcision and HIV postive	Ages >30 same satisfaction	none	physical exam	sexual satisfaction before and after circumcision of their male partners who were enrolled in a randomized trial of male circumcision for HIV prevention in Rakai, Uganda.	female-reported change in sexual satisfaction before and after their male partner was circumcised	0	days	Proportion	133	85	63.9	Not Reported	Not Reported	Not Reported	Not Reported	N/A	Not Reported	Not Reported	Not Reported	unclear	high	no	unsure	unsure	yes	none
57	Kigozi	RCT	Rakai, Uganda	15	49	two randomized controlled trials enrolled consenting HIV-negative and -positive uncircumcised men and their consenting spouses aged 15-49 years. Men provided informed consent for randomization to immediate circumcision or circumcision delayed for 24 months. Spouses were consented to participate in the study.	Men with anatomical abnormalities, medical indications for circumcision and HIV postive	Age >30 More satisfaction	none	physical exam	sexual satisfaction before and after circumcision of their male partners who were enrolled in a randomized trial of male circumcision for HIV prevention in Rakai, Uganda.	female-reported change in sexual satisfaction before and after their male partner was circumcised	0	days	proportion	133	43	32.3	Not Reported	Not Reported	Not Reported	Not Reported	N/A	Not Reported	Not Reported	Not Reported	unclear	high	no	unsure	unsure	yes	none
57	Kigozi	RCT	Rakai, Uganda	15	49	two randomized controlled trials enrolled consenting HIV-negative and -positive uncircumcised men and their consenting spouses aged 15-49 years. Men provided informed consent for randomization to immediate circumcision or circumcision delayed for 24 months. Spouses were consented to participate in the study.	Men with anatomical abnormalities, medical indications for circumcision and HIV postive	Catholic, same satisfaction	none	physical exam	sexual satisfaction before and after circumcision of their male partners who were enrolled in a randomized trial of male circumcision for HIV prevention in Rakai, Uganda.	female-reported change in sexual satisfaction before and after their male partner was circumcised	0	days	Proportions	324	178	54.9	Not Reported	Not Reported	Not Reported	Not Reported	Not Reported	Not Reported	Not Reported	Not Reported	unclear	high	no	unsure	unsure	yes	none
57	Kigozi	RCT	Rakai, Uganda	15	49	two randomized controlled trials enrolled consenting HIV-negative and -positive uncircumcised men and their consenting spouses aged 15-49 years. Men provided informed consent for randomization to immediate circumcision or circumcision delayed for 24 months. Spouses were consented to participate in the study.	Men with anatomical abnormalities, medical indications for circumcision and HIV postive	Catholic, more satisfaction	none	physical exam	sexual satisfaction before and after circumcision of their male partners who were enrolled in a randomized trial of male circumcision for HIV prevention in Rakai, Uganda.	female-reported change in sexual satisfaction before and after their male partner was circumcised	0	days	proportion	324	135	41.2	Not Reported	Not Reported	Not Reported	Not Reported	Not Reported	Not Reported	Not Reported	Not Reported	unclear	high	no	unsure	unsure	yes	none
57	Kigozi	RCT	Rakai, Uganda	15	49	two randomized controlled trials enrolled consenting HIV-negative and -positive uncircumcised men and their consenting spouses aged 15-49 years. Men provided informed consent for randomization to immediate circumcision or circumcision delayed for 24 months. Spouses were consented to participate in the study.	Men with anatomical abnormalities, medical indications for circumcision and HIV postive	Protestant, same satisfaction	none	physical exam	sexual satisfaction before and after circumcision of their male partners who were enrolled in a randomized trial of male circumcision for HIV prevention in Rakai, Uganda.	female-reported change in sexual satisfaction before and after their male partner was circumcised	0	days	proportion	79	56	70.9	Not Reported	Not Reported	Not Reported	Not Reported	N/A	Not Reported	Not Reported	Not Reported	unclear	high	no	unsure	unsure	yes	none
57	Kigozi	RCT	Rakai, Uganda	15	49	two randomized controlled trials enrolled consenting HIV-negative and -positive uncircumcised men and their consenting spouses aged 15-49 years. Men provided informed consent for randomization to immediate circumcision or circumcision delayed for 24 months. Spouses were consented to participate in the study.	Men with anatomical abnormalities, medical indications for circumcision and HIV postive	Prostestant, more satisfaction	none	physical exam	sexual satisfaction before and after circumcision of their male partners who were enrolled in a randomized trial of male circumcision for HIV prevention in Rakai, Uganda.	female-reported change in sexual satisfaction before and after their male partner was circumcised	0	days	proportion	79	22	27.9	Not Reported	Not Reported	Not Reported	Not Reported	N/A	Not Reported	Not Reported	Not Reported	unclear	high	no	unsure	unsure	yes	none
57	Kigozi	RCT	Rakai, Uganda	15	49	two randomized controlled trials enrolled consenting HIV-negative and -positive uncircumcised men and their consenting spouses aged 15-49 years. Men provided informed consent for randomization to immediate circumcision or circumcision delayed for 24 months. Spouses were consented to participate in the study.	Men with anatomical abnormalities, medical indications for circumcision and HIV postive	Other religious groups, Same satisfaction	none	physical exam	sexual satisfaction before and after circumcision of their male partners who were enrolled in a randomized trial of male circumcision for HIV prevention in Rakai, Uganda.	female-reported change in sexual satisfaction before and after their male partner was circumcised	0	days	proportions	42	21	50	Not Reported	Not Reported	Not Reported	Not Reported	N/A	Not Reported	Not Reported	Not Reported	unclear	high	no	unsure	unsure	yes	Small number in this catergory
57	Kigozi	RCT	Rakai, Uganda	15	49	two randomized controlled trials enrolled consenting HIV-negative and -positive uncircumcised men and their consenting spouses aged 15-49 years. Men provided informed consent for randomization to immediate circumcision or circumcision delayed for 24 months. Spouses were consented to participate in the study.	Men with anatomical abnormalities, medical indications for circumcision and HIV postive	Other religious groups, more satisfaction	none	physical exam	sexual satisfaction before and after circumcision of their male partners who were enrolled in a randomized trial of male circumcision for HIV prevention in Rakai, Uganda.	female-reported change in sexual satisfaction before and after their male partner was circumcised	0	days	proportion	42	20	47.6	Not Reported	Not Reported	Not Reported	Not Reported	N/A	Not Reported	Not Reported	Not Reported	unclear	high	no	unsure	unsure	yes	same numbers in the catergory
57	Kigozi	RCT	Rakai, Uganda	15	49	two randomized controlled trials enrolled consenting HIV-negative and -positive uncircumcised men and their consenting spouses aged 15-49 years. Men provided informed consent for randomization to immediate circumcision or circumcision delayed for 24 months. Spouses were consented to participate in the study.	Men with anatomical abnormalities, medical indications for circumcision and HIV postive	None/primary education, same satisfaction	none	physical exam	sexual satisfaction before and after circumcision of their male partners who were enrolled in a randomized trial of male circumcision for HIV prevention in Rakai, Uganda.	female-reported change in sexual satisfaction before and after their male partner was circumcised	0	days	proportion	336	195	58	Not Reported	Not Reported	Not Reported	Not Reported	N/A	Not Reported	Not Reported	Not Reported	unclear	high	no	unsure	unsure	yes	none
57	Kigozi	RCT	Rakai, Uganda	15	49	two randomized controlled trials enrolled consenting HIV-negative and -positive uncircumcised men and their consenting spouses aged 15-49 years. Men provided informed consent for randomization to immediate circumcision or circumcision delayed for 24 months. Spouses were consented to participate in the study.	Men with anatomical abnormalities, medical indications for circumcision and HIV postive	None/primary education, more satisfaction	none	physical exam	sexual satisfaction before and after circumcision of their male partners who were enrolled in a randomized trial of male circumcision for HIV prevention in Rakai, Uganda.	female-reported change in sexual satisfaction before and after their male partner was circumcised	0	days	proportion	336	129	38.4	Not Reported	Not Reported	Not Reported	Not Reported	N/A	Not Reported	Not Reported	Not Reported	unclear	high	no	unsure	unsure	yes	none
57	Kigozi	RCT	Rakai, Uganda	15	49	two randomized controlled trials enrolled consenting HIV-negative and -positive uncircumcised men and their consenting spouses aged 15-49 years. Men provided informed consent for randomization to immediate circumcision or circumcision delayed for 24 months. Spouses were consented to participate in the study.	Men with anatomical abnormalities, medical indications for circumcision and HIV postive	Secondary/tertiary education, same satisfaction	none	physical exam	sexual satisfaction before and after circumcision of their male partners who were enrolled in a randomized trial of male circumcision for HIV prevention in Rakai, Uganda.	female-reported change in sexual satisfaction before and after their male partner was circumcised	0	days	proportion	109	60	55.1	Not Reported	Not Reported	Not Reported	Not Reported	N/A	Not Reported	Not Reported	Not Reported	unclear	high	no	unsure	unsure	yes	none
53	Frisch	cross-sectional	Denmark	16	100	Danish citizens aged 16 years and older drawn randomly by their unique personal identification number in the Danish Civil Registration System who replied to an information letter with written infomed consent.	none specified		Answer to whether one has incomplete sexual needs fulfilment	report by woman	Circumcision of spouse or steady male partner	Sexually active women were asked to report about their sexual desire in a survey after reporting the circumcision status of their partner.			prevalence	75	28	38	1907	508	28	2.09	odds ratio	Not Reported	1.05	4.16	5	8	no	no	yes	no	After imputing missing data, the values for the outcomes are moved closer to the null. Biases are likely away from the null.	representative of average in target population (census or random sample)*				Non-validated measurement tool, but the tool is available or described*	self report*			comparability comparability or response rate unacceptable	yes *	yes *	cultural background, membership of religious community, marital status, school attendance, household income in year 2004, age at first sexual intercourse, and number of sex partners since age 15 years, frequency of sexual activity with a partner in the last year	not appropriate, not described, or incomplete
53	Frisch	cross-sectional	Denmark	16	100	Danish citizens aged 16 years and older drawn randomly by their unique personal identification number in the Danish Civil Registration System who replied to an information letter with written infomed consent.	none specified		answered yes to low or lacking sexual desire	report by woman	Circumcision of spouse or steady partner	Sexually active women were asked to report about their sexual desire in a survey after reporting the circumcision status of their partner.			prevalence	75	68	92	1907	1564	84	2.65	Odds Ratio	Not Reported	0.8	8.73	5	8	no	yes	yes	no	Imputed data move estimates closer to null, biases are likely away from null.	representative of average in target population (census or random sample)*				Non-validated measurement tool, but the tool is available or described*	self report*			comparability comparability or response rate unacceptable	yes *	yes *	cultural background, membership of religious community, marital status, school attendance, household income in year 2004, age at first sexual intercourse, and number of sex partners since age 15 years, frequency of sexual activity with a partner in the last year	not appropriate, not described, or incomplete
53	Frisch	cross-sectional	Denmark	16	100	Danish citizens aged 16 years and older drawn randomly by their unique personal identification number in the Danish Civil Registration System who replied to an information letter with written infomed consent.	none specified	Women of Danish Background	Women answering yes to incomplete sexual needs fulfillment	report by woman	Circumcision of spouse or steady partner	Sexually active women were asked to report about their sexual desire in a survey after reporting the circumcision status of their partner.			prevalence	Not Reported	Not Reported	Not Reported	Not Reported	Not Reported	Not Reported	2.16	Odds Ratio	Not Reported	1.05	4.44	5	8	no	yes	yes	no	Imputed data move estimated toward the null, biases are likely away from the null	representative of average in target population (census or random sample)*				Non-validated measurement tool, but the tool is available or described*	self report*			comparability comparability or response rate unacceptable	yes *	yes *	cultural background, membership of religious community, marital status, school attendance, household income in year 2004, age at first sexual intercourse, and number of sex partners since age 15 years, frequency of sexual activity with a partner in the last year	not appropriate, not described, or incomplete
53	Frisch	cross-sectional	Denmark	16	100	Danish citizens aged 16 years and older drawn randomly by their unique personal identification number in the Danish Civil Registration System who replied to an information letter with written infomed consent.	none specified	Women from non-Jewish/non-Moslem backgrounds	Women reporting yes to incomplete sexual needs fulfillment	report by woman	circumcision of spouse or steady partner	Sexually active women were asked to report about their sexual desire in a survey after reporting the circumcision status of their partner.			prevalence	Not Reported	Not Reported	Not Reported	Not Reported	Not Reported	Not Reported	2.05	Odds rato	Not Reported	1	4.18	5	8	no	yes	yes	no	Imputed data move estimated toward the null, biases are likely away from the null	representative of average in target population (census or random sample)*				Non-validated measurement tool, but the tool is available or described*	self report*			comparability comparability or response rate unacceptable	yes *	yes *	cultural background, membership of religious community, marital status, school attendance, household income in year 2004, age at first sexual intercourse, and number of sex partners since age 15 years, frequency of sexual activity with a partner in the last year	not appropriate, not described, or incomplete
53	Frisch	cross-sectional	Denmark	16	100	Danish citizens aged 16 years and older drawn randomly by their unique personal identification number in the Danish Civil Registration System who replied to an information letter with written infomed consent.	none specified	Women aged 20-69 years	Women reporting yes to incomplete sexual needs fulfillment	report by woman	circumcision of spouse or steady partner	Sexually active women were asked to report about their sexual desire in a survey after reporting the circumcision status of their partner.			prevalence	Not Reported	Not Reported	Not Reported	Not Reported	Not Reported	Not Reported	2.07	Odds ratio	Not Reported	1.03	4.14	5	8	no	yes	yes	no	Imputed data move estimated toward the null, biases are likely away from the null	representative of average in target population (census or random sample)*				Non-validated measurement tool, but the tool is available or described*	self report*			comparability comparability or response rate unacceptable	yes *	yes *	cultural background, membership of religious community, marital status, school attendance, household income in year 2004, age at first sexual intercourse, and number of sex partners since age 15 years, frequency of sexual activity with a partner in the last year	not appropriate, not described, or incomplete
54	O'Hara	cross-sectional	USA	Not Reported	Not Reported	Women having sexual experience with both circumcised and anatomically complete partners were recruited through classified advertisements in magazines and an announcement in an anti-circumcision newsletter.	none specified	none	none	report by woman	Women who have had both circumcised and uncircumcised partners reported on their satisfaction for both groups.	Women rated their overall sexual enjoyment on a scale of -10 to +10			other	Not Reported	Not Reported	1.81	Not Reported	Not Reported	8.03	10.33	Z-value	0.001	Not Reported	Not Reported	1	8	no	no	yes	no	The writing of this study appears to be coming from an anti-circumcision group and the results follow suit. Women were recruited from an anti-circumcision newsletter.	selected group				No description of the measurement tool	self report*			no description of response rate or characteristics	no	no	N/A	not appropriate, not described, or incomplete
58	Adipo	cross-sectional	Kenya	Not Reported	Not Reported	A longitudinal study of behavioral risk compensation following circumcision among 18-35 year old mean in Western Kenya was conducted. Men circumcised during the study were asked to refer their female partners to e interveiwed for the study.	none specified	none	none	other	Women in this study were with partners before and after their circumcision.	Women reported whether they enjoyed sex more after circumcision.			prevalence	101	Not Reported	91	Not Reported	Not Reported	Not Reported	91% of women reported that they enjoyed sex more after their partner was circumcised.	none reported	Not Reported	Not Reported	Not Reported	2	8	no	unsure	unsure	no	Women may be more likely to report satisfaction since partner went through such a major surgery.	somewhat representative of average in target population (nonrandom sample)*				No description of the measurement tool	self report*			no description of response rate or characteristics	no	no	N/A	not appropriate, not described, or incomplete
56	Bossio	cross-sectional	Kingston and Ontario, Canada	18	100	Eligible participants were: over the age of 18, able to read and write english fluently, and in a sexual relationship with a cisgendered male partner for at least the past 3 months. Participants were recruited to take part in an online survey through print advertisements placed within Queen's University campus and the surrounding community, located in Kingston, Ontario.	Participants were excluded : if they or their parter were circumcised as an adult, or circumsied to correct a medical condition, if they or their partner had any anatomic or medical abnormalities of the penis, if their partner had a diagnosis of sexual dysfunction.	none	none	report by woman	Reported circumcision status of current partner on a questionnaire. Also looked at the number of circumcised / intact partners previously, and indicated the circumcision status of the first partner they engaged in penetrative intercourse with, as well as the circumcision status of the partner with whom they achieved their first orgasm with.	The outcome is measured as a score based on subscales of surveys measuring sexual function and satisfaction			other	Not Reported	Not Reported	13.04	Not Reported	Not Reported	13.75	4.51	ANOVA	0.04	Not Reported	Not Reported	2	8	no	unsure	unsure	unsure	none	somewhat representative of average in target population (nonrandom sample)*				No description of the measurement tool	self report*			no description of response rate or characteristics	no	no	N/A	not appropriate, not described, or incomplete
60	Zulu	cross-sectional	Lusaka, Zambia	Not Reported	Not Reported	The ancillary analysis presented in this article was conducted as a component of the Spear and Shield study, a prospective cluster-randomized 3-arm trial conducted in Lusaka, Zambia, between February 1, 2012 and October 31, 2014, to increase uptake of VMMC among Zambian men who were initially uninterested in undergoing the procedure. Thirteen Zambian community health centers (CHCs) were stratifie…	none specified	none	none	other	Not applicable, all women report sexual satsifaction change after partner is circumcised	Female partners indicated that their level of sexual satisfaction increased.			prevalence	159	99	63	Not Reported	Not Reported	Not Reported	63% of women reported increased levels of sexual satisfaction after their partner was circumcised.	None reported	Not Reported	Not Reported	Not Reported	1	8	no	unsure	unsure	unsure	none	selected group				No description of the measurement tool	self report*			no description of response rate or characteristics	no	no	N/A	not appropriate, not described, or incomplete
	Maraux	cross-sectional	Orange Farm, South Africa	15	49	all women who had slept in a selected household the night before the team's visit was eligible, and must have reported at least one sexual partner.	none specified	women in each of the three surveys	none	report by woman	The outcome is knowledge and perceptions	women reporting that pleasure was increased	NA	NA	prevalence	5038	Not Reported	52.3					NA-knowledge study	0	6.7	10.1	3	8	no	unsure	unsure	unsure	none	representative of targeted population	yes			No description of the measurement tool	self report			77.6% for individuals, 94.6% at households	no	no	N/A	not appropriate, not described, or incomplete
[truncated: 7 more columns]

## Sheet: VMMC Not Proven Protect Women
Study Data																											Study Quality
																											All							Observational Studies
Article ID	Last Name of First Author	Study Type	Location(s)	Minimum Age for Inclusion (women)	Maximum Age for Inclusion (Women)	Inclusion Criteria	Exclusion Criteria	Subgroup	Further Outcome Specifications	Circumcision Status Ascertainment Method	Exposure Definition	Diagnostic Method for Outcome	Follow-up Period or Minimum Interval Since Exposure	Units for Follow-up Period or Minimum Interval Since Exposure	Outcome Measure for Individual Groups	Total number in Intervention or Circumcised Group	Number of Events in Intervention or Circumcised Group	Circumcision Group Point Estimate	Total Number in Control or Uncircumcised Group	Number of Events in Control or Uncircumcised Group	Control Group Point Estimate	Circumcised vs. Uncircumcised Point Estimate	Measure for Comparison	P-value for Comparison	Low-End 95% Confidence Interval	High-End 95% Confidence Interval	Quality Sumary Score	Highest Potential Quality Score	Is Evidence Indirect?	Are Results Imprecise?	Is the Effect Size Large?	Are All Plausible Biases Towards the Null?	Comments on Bias Risk	Representativeness of the Cases or Exposed Cohort or Sample	Sample Size Adequate?	Selection of Controls or Unexposed Cohort	Demonstration that Outcome of Interest was Not Present at Start of Study	Ascertainment of Exposure (Risk Factor)	Ascertainment of the Outcome	Is the Case Definition Adequate?	Definition of Controls	Non-Respondents or Non-Response Rate	Did the Study Control for Age?	Did the Study Control for Any Additional Factor(s)?	Additional Factor(s) Listed	Statistical Test Appropriate?	Same Method of Ascertainment for Cases and Controls	Was Follow-Up Long Enough for Outcomes to Occur?	Adequacy of Follow-Up of Cohorts
63	Mugwanya	cross-sectional	Kampala, Uganda	18	100	Recruitment Couples were either recruited directly through community outreach from the Partners HSV-2 Study clinic, or indirectly through training of hundreds of community counselors in CHCT skills and collaboration with community voluntary counseling and testing (VCT) centers, antenatal and HIV-1 clinics, nongovernmental organizations, and coupled with direct community outreach efforts with stre…	none specified	none	HIV-1	physical exam	current partner in a discordant relationship	Circumcision of a man with HIV does not protect his female partner from getting HIV [definitely agree or agree]			other	155	150	96.8	163	155	95.1	Not Reported	chi-square test	0.4	Not Reported	Not Reported	8	8	no	unsure	unsure	yes	none	representative of average in target population (census or random sample)*	justified and satisfactory *			Validated measurement tool **	self report*			no description of response rate or characteristics	yes *	yes *	ethnicity, religion, place of residence, education reached, employment, perceived risk of HIV-1	clearly described and appropriate, CIs and/or p-value given*
	Mauraux	cross-sectional	Orange Farm, South Africa	15	49	all women who had slept in a selected household the night before the team's visit was eligible, and must have reported at least one sexual partner.	none specified	women in each of the three surveys	none	report by woman	The outcome is knowledge and perceptions	women's report	NA	NA	prevalence	2579		90							8	10.2	3	4	no	unsure	unsure	unsure	none	representative of average in target population (census or random sample)	justified and satisfactory	NA	NA	no description	self report	NA	NA	1376/1464 or 94.0% in 2012 among individuals	yes *	yes	ethnic group	clearly described and appropriate, CIs and/or p-value given*
[truncated: 9 more columns]

## Sheet: VMMC Protects Men HIV
Study Data																											Study Quality
																											All							Observational Studies
Article ID	Last Name of First Author	Study Type	Location(s)	Minimum Age for Inclusion (women)	Maximum Age for Inclusion (Women)	Inclusion Criteria	Exclusion Criteria	Subgroup	Further Outcome Specifications	Circumcision Status Ascertainment Method	Exposure Definition	Diagnostic Method for Outcome	Follow-up Period or Minimum Interval Since Exposure	Units for Follow-up Period or Minimum Interval Since Exposure	Outcome Measure for Individual Groups	Total number in Intervention or Circumcised Group	Number of Events in Intervention or Circumcised Group	Circumcision Group Point Estimate	Total Number in Control or Uncircumcised Group	Number of Events in Control or Uncircumcised Group	Control Group Point Estimate	Circumcised vs. Uncircumcised Point Estimate	Measure for Comparison	P-value for Comparison	Low-End 95% Confidence Interval	High-End 95% Confidence Interval	Quality Sumary Score	Highest Potential Quality Score	Is Evidence Indirect?	Are Results Imprecise?	Is the Effect Size Large?	Are All Plausible Biases Towards the Null?	Comments on Bias Risk	Representativeness of the Cases or Exposed Cohort or Sample	Sample Size Adequate?	Selection of Controls or Unexposed Cohort	Demonstration that Outcome of Interest was Not Present at Start of Study	Ascertainment of Exposure (Risk Factor)	Ascertainment of the Outcome	Is the Case Definition Adequate?	Definition of Controls	Non-Respondents or Non-Response Rate	Did the Study Control for Age?	Did the Study Control for Any Additional Factor(s)?	Additional Factor(s) Listed	Statistical Test Appropriate?	Same Method of Ascertainment for Cases and Controls	Was Follow-Up Long Enough for Outcomes to Occur?	Adequacy of Follow-Up of Cohorts
59	Westercamp	cross-sectional	Kisumu, Kenya	15	49	Households were sampled systematically using an equal-probability methods from within each study cluster. All selected households were offered study participation, and all women aged 15-49 years sleeping in the house the night before the first visit by the field team were eligible for study participation.	none specified	none	Circumcised men are less likely to get infected with HIV compared to uncircumcised men	NA - knowlege study	The outcome is knowledge	participants were interviewed with responses entered in a pre-programmed questionnaire using the EpiSurveyor open-source software package.			prevalence	1088	703	65	Not Reported	Not Reported	Not Reported	Not Reported	NA-knowledge study	Not Reported	Not Reported	Not Reported	4	4	no	no	no	unsure	none	representative of average in target population (census or random sample)*	justified and satisfactory *			No description of the measurement tool	self report*			comparability established, response rate ok *	yes *	no	N/A	not appropriate, not described, or incomplete
64	Andersson	cross-sectional	Namibia, Botswana and Swaziland	15	29	Each country was stratified into capital, urban and rural census enumeration areas (EA), a random sample of EAs in each stratum wa included.	none specified	none	none	NA - knowlege study	000	asked by interviewer in a 55-question interview, exact question not specified			prevalence	4399	3944	89.8	Not Reported	Not Reported	Not Reported	Not Reported	N/A	Not Reported	Not Reported	Not Reported	1	4	no	no	no	unsure	Response rate 60%. Assessment of exposure irrelevant since no exposure. Controlling for age and other risk factors irrelevant since no comparison being made. Same reason - assessment of outcome, statistical test, indirectness of evidence, result imprecision, effect size, bias toward null all irrelevant.	representative of average in target population (census or random sample)*	not sure			No description of the measurement tool	no description			comparability comparability or response rate unacceptable	no	no	N/A	not appropriate, not described, or incomplete
65	Mattson	cross-sectional	Nyanza, Kenya	16	100	A convenience sample of men and women age 16 and older were recruited from the area surrounding nine participating health clinics.	Men and women under 16 years of age were excluded from the study.	women with uncircumcised partners	none	NA - knowlege study	circ current partner	face-to-face structured interviews; questionnaires; easier for a man to get AIDS if uncircumcised vs. circumcised vs. don't know or no difference			prevalence	80	46	60	Not Reported	Not Reported	Not Reported	Not Reported	no	Not Reported	Not Reported	Not Reported	4	4	unsure	unsure	unsure	yes	none	somewhat representative of average in target population (nonrandom sample)*				Non-validated measurement tool, but the tool is available or described*	self report*			comparability established, response rate ok *	no	no	N/A	not appropriate, not described, or incomplete
65	Mattson	cross-sectional	Nyanza, Kenya	16	100	A convenience sample of men and women age 16 and older were recruited from the area surrounding nine participating health clinics.	Men and women under 16 years of age were excluded from the study.	women with uncircumcised partners who have circumcision preferences	none	NA - knowlege study	circ current partner	face-to-face structured interviews; questionnaires; easier for a man to get AIDS if uncircumcised vs. circumcised vs. don't know or no difference			prevalence	55	38	69	Not Reported	Not Reported	Not Reported	Not Reported	no	Not Reported	Not Reported	Not Reported	4	4	unsure	unsure	unsure	unsure	none	somewhat representative of average in target population (nonrandom sample)*				Non-validated measurement tool, but the tool is available or described*	self report*			comparability established, response rate ok *	no	no	N/A	not appropriate, not described, or incomplete
65	Mattson	cross-sectional	Nyanza, Kenya	16	100	A convenience sample of men and women age 16 and older were recruited from the area surrounding nine participating health clinics.	Men and women under 16 years of age were excluded from the study.	women with uncircumcised partners who do not have circumcision preferences	none	NA - knowlege study	circ current partner	face-to-face structured interviews; questionnaires; easier for a man to get AIDS if uncircumcised vs. circumcised vs. don't know or no difference			prevalence	30	11	37	Not Reported	Not Reported	Not Reported	Not Reported	no	Not Reported	Not Reported	Not Reported	4	4	unsure	unsure	unsure	yes	none	somewhat representative of average in target population (nonrandom sample)*				Non-validated measurement tool, but the tool is available or described*	self report*			comparability established, response rate ok *	no	no	N/A	not appropriate, not described, or incomplete
67	Waters	Cross-sectional	Lusaka, Zambia	Not Reported	Not Reported	A convenience sample of mothers, with informed consent, of newborn boys in the post-natal wards at a tertiary care referral hospital and a public primary care clinic in Lusaka, Zambia were selected for this study.	none		Neonatal male circumcision	NA - knowlege study	Exposed: if brought newborn for NMC Unexposed: Did not bring newborn for NMC	agreed with the statement that circumcision reduces a man’s risk of getting HIV through sexual intercourse with a woman			prevalence	110	101	91.8	890	803	90.6	1.01	Odds Ratio	0.988	0.28	3.61	3	8	no	yes	no	unsure	sample may not be representative. Survey is not validated. Those who did not respond to the initial survey may have felt stigmatized for not taking their babies for NMC after knowing the benefits, so they did not respond.	selected group				No description of the measurement tool	self report*			no description of response rate or characteristics	yes *	yes *	ethnicity, education, religion, parity; location of ANC; having another circumcised son; paternal age, ethnicity, and circumcision status	not appropriate, not described, or incomplete
68	Figueroa	cross-sectional	Kingston, Jamaica	16	100	Persons aged 16 and older who were attending the Comprehensive Health Centre (the main STI clinic) in Kingston, who gave oral consent to answer an interview survey.	Younger than 16		none	NA - knowlege study	knowledge of circumcision	agreed that a benefit of circumcision is "reduces HIV"			prevalence	98	Not Reported	10.2	Not Reported	Not Reported	Not Reported	Not Reported	none	Not Reported	Not Reported	Not Reported	2	4	unsure	unsure	unsure	unsure	No description of using an existing or newly created measurment tool. No discussion of why they chose the specific sample size. The population was very select for those that are at high risk of HIV and STIs.	selected group				No description of the measurement tool	self report*			comparability established, response rate ok *	no	no	N/A	not appropriate, not described, or incomplete
69	Jones	cross-sectional	Lusaka, Zambia	18	100	Male participants were recuited between January and September 2012 from community health centers in Lusaka District following completion of HIV voluntary counseling and testing. Participants were at least 18 years of age, HIV-negative, uncircumcised, and had not requested or planned for MMC services at the time of enrollment. Men were invited, but not required, to enroll with their primary sexual…	none specified	none	none	NA - knowlege study	000	Self-report to a survey with a likert scale with higher scores representing stronger support for the statement. Participants answered a series of questions about the ability of MMC to reduce or completely negate the chance of HIV infection.			other	273	Not Reported	9.84	Not Reported	Not Reported	Not Reported	Not Reported	No comparison group	Not Reported	Not Reported	Not Reported	3	4	no	unsure	unsure	unsure	The internal consistency of the study instrument was done and found to be acceptable (Cronbach's alpha of 0.70). No information on non-respondents and whether they were similar on other characteristics.	selected group				Validated measurement tool **	self report*			no description of response rate or characteristics	no	no	N/A	not appropriate, not described, or incomplete
70	Galvao	pre/post intervention (quasi-experimental)	Kasungu, Malawi	Not Reported	Not Reported	In the context of the SAGE4HEALTH study, aquasi-experimental evaluation of a structural CARE-Malawi intervention, we conductedbaseline (n=1000; year 2009), and endline (n=1000; year 2012) cross-sectional randomizedhousehold surveys in six traditional authorities within Kasungu District. This is anuncontrolled pre-post study.	none specified	none	none	NA - knowlege study	000	Answered that they thought of MC as a protective factor against HIV			prevalence	Not Reported	Not Reported	47.9	Not Reported	Not Reported	19.4	Prevalence is 47.9% in "exposed" and 19.4% in "unexposed"; no test for comparison.	None reported	Not Reported	Not Reported	Not Reported	2	8	no	unsure	unsure	unsure	Abstract, do not have full information on study design	representative of average in target population (census or random sample)*				No description of the measurement tool	self report*			no description of response rate or characteristics	no	no	N/A	not appropriate, not described, or incomplete
71	Mavhu	cross-sectional	Zimbabwe	18	44	The National Behaviour Change Programme study was a representative interim survey of 18-44 year olds conducted in two Zimbabwean provinces (October-November 2009)	none specified	none	Knowledge: MC is an HIV Prevention Method	NA - knowlege study	000	Reported yes to knowing that MC is a prevent method for HIV			prevalence	1747	429	24.6	Not Reported	Not Reported	Not Reported	Not Reported	None	Not Reported	Not Reported	Not Reported	4	4	no	unsure	unsure	yes	This was a representative sample. Older individuals who were not included in this study may know more about the efficacy of MC so the biases are toward the null.	representative of average in target population (census or random sample)*				Validated measurement tool **	self report*			no description of response rate or characteristics	no	no	N/A	not appropriate, not described, or incomplete
63	Mugwanya	cross-sectional	Kampala, Uganda	18	100	Recruitment Couples were either recruited directly through community outreach from the Partners HSV-2 Study clinic, or indirectly through training of hundreds of community counselors in CHCT skills and collaboration with community voluntary counseling and testing (VCT) centers, antenatal and HIV-1 clinics, nongovernmental organizations, and coupled with direct community outreach efforts with stre…	none specified	none	HIV-1	physical exam	current partner in a discordant relationship	agreed that circumcision reduces HIV-1 risk for HIV-1 uninfected men			other	155	139	89.7	163	146	89.6	0.001	chi-square statistic	0.9	Not Reported	Not Reported	8	8	no	unsure	unsure	yes	none	representative of average in target population (census or random sample)*	justified and satisfactory *			Validated measurement tool **	self report*			no description of response rate or characteristics	yes *	yes *	ethnicity, religion, place of residence, education reached, employment, perceived risk of HIV-1	clearly described and appropriate, CIs and/or p-value given*
72	Abuor	pre-post (serial cross-sectional in context of VMMC scaleup)	Kisumu, Kenya	15	49	Kisumu residents aged 15-49 years were selected by two stage cluster sampling for a baseline survey in 2008-2009, at VMMC program start-up, and repeated in 2011.	none specified	none	A baseline survey during a VMMC program start up in 2008-2009 compared to a repeat survey on kisumu residents in 2011	NA - knowlege study	000	Women who answered less likely to "How likely are circumcised men to get infected with HIV compared to uncircumcised men?"			prevalence	Not Reported	Not Reported	83.6	Not Reported	Not Reported	65.1	Prevalence was 83.6% in "exposed" group and 65.1% in "unexposed" group; no point estimate for comparison, but statistically significant.	not stated	0.001	Not Reported	Not Reported	2	8	no	unsure	unsure	unsure	Poster - do not have full article methods and design to determine if bias is present.	representative of average in target population (census or random sample)*				No description of the measurement tool	self report*			no description of response rate or characteristics	no	no	N/A	not appropriate, not described, or incomplete
73	MacLaren	cross-sectional	National Capital District, Madang Province, Oro Province, and Enga Provence, Papua New Guinea	Not Reported	Not Reported	A sample of men and women were collected at four sites in four provinces. The first two sites are major universities and the latter two are major oil palm production facility on coastal plains. Sites were chosen to access a wide variety of socio-cultural, geographical, religious, and educational backgrounds. A sample of 200 men per site was necessary for a precision of at least 5% to estimate the…	none specified	none	none	NA - knowlege study	Not Reported	Answered yes to the statement "A round cut reduces the risk of becoming infected with HIV"			prevalence	483	162	33.5	Not Reported	Not Reported	Not Reported	Not Reported	none reported	Not Reported	Not Reported	Not Reported	1	4	no	unsure	unsure	unsure	none	no description or other				No description of the measurement tool	self report*			no description of response rate or characteristics	no	no	N/A	not appropriate, not described, or incomplete
74	Maughan-Brown	cross-sectional	Zomba, Malawi	Not Reported	Not Reported	Data from a previously conducted randomized trial of a behavioral intervention among Malawian men between October 2008 and November 2009 was used. Men were selected using a two-stage sampling strategy, stratified by religion and ethnicity. Men were asked whether they had one or more wives and women were randomly chosen from this information, stratified on circumcision status of the husband.	none specified	none	none	NA - knowlege study	000	Answered that circumcised men have a lower HIV risk.			prevalence	418	184	44	Not Reported	Not Reported	Not Reported	Not Reported	None reported	Not Reported	Not Reported	Not Reported	4	4	no	unsure	unsure	unsure	none	representative of average in target population (census or random sample)*				Non-validated measurement tool, but the tool is available or described*	self report*			comparability established, response rate ok *	no	no	N/A	not appropriate, not described, or incomplete
78	Shacham	cross-sectional	Kuntumanji, Zomba, Malawi	Not Reported	Not Reported	Men aged 25-40 were interviewed during the circumcision, information, and HIV prevention project that was conducted in 2008 and 2009. During the baseline data collection period, these men were asked to provide information regarding their wives. A random sample of these wives were selected and stratified according to circumcision status of their husband.	none specified	none	none	NA - knowlege study	Not Reported	self-report on a survey that MC reduces HIV risk as an advantage to being circumcised.			prevalence	Not Reported	Not Reported	20.7	Not Reported	Not Reported	Not Reported	Not Reported	none	Not Reported	Not Reported	Not Reported	4	4	no	unsure	unsure	yes	We did not observe differential attrition across husband's circumcision status for the men and the women between the 2 interview periods.	representative of average in target population (census or random sample)*				Non-validated measurement tool, but the tool is available or described*	self report*			comparability established, response rate ok *	no	no	N/A	not appropriate, not described, or incomplete
46	Matthews	Case-series. Abstracting one outcome form i	Durban and KwaZulu-Natal, South Africa	18	45	Participants were recruited from antenatal care or ART clinics at large, public sector hospital in an urban township outside of Durban, South Africa. Women were eligible if they reported HIV-positive serostatus, age 18-45 years and current pregnancy or pregancny within the past year with a known partner with negative or unknown serostatus. Must have known sero-status before referent pregnancy. Al…	none specified	none	none	NA - knowlege study	000	Answered True to the statement: Circumcision reduces the chances that a man can catch HIV.			prevalence	209	142	68	Not Reported	Not Reported	Not Reported	Not Reported	none reported	Not Reported	Not Reported	Not Reported	1	4	no	unsure	unsure	unsure	none	selected group				No description of the measurement tool	self report*			no description of response rate or characteristics	no	no	N/A	not appropriate, not described, or incomplete
75	Riess	qualitative and quantitative data reported	Kisumu, Kenya	18	35	The authors used individual in-depth interviews that targeted women 18 to 35 years old, who were sexually active in the past 12 months, resided in Kisumu district, and were willing to be audio-recorded. Respondents were recruited from health clinics, on the street, and at shopping centers using purposive sampling methods. Provided signed consent	none specified	none	Knowing that men had a lower risk for contracting HIV and STIs	NA - knowlege study	Not Reported	Women stated in interview that men had a lower risk for contracting HIV and STIs			prevalence	30	22	73	Not Reported	Not Reported	Not Reported	Not Reported	none reported	Not Reported	Not Reported	Not Reported	2	4	no	unsure	unsure	no	Interviewees were obtained through snowball sampling wherby participants were asked to refer women who would be rich sources of information on sexual risk perceptions and behavior related to MC. These women likely had more knowledge of MCs protective effects.	somewhat representative of average in target population (nonrandom sample)*				No description of the measurement tool	self report*			no description of response rate or characteristics	no	no	N/A	not appropriate, not described, or incomplete
76	Haberland	pre-post (serial cross-sectional)	Central, Copperbelt, Lusaka, Southern, Eastern, Luapula, and Northern, Zambia	15	29	This paper uses data from the first two rounds of a prospective cohort study of post-MC sexual behavior in Zambia. The research sample comprised men and women aged 15-29 years at baseline, resident in seven of the nine provinces in Zambia. Zambia’s tenth province, Muchinga, was created by dividing the Northern province after the study was initiated. The sample was drawn to represent the populatio…	The Western and Northwestern provinces were excluded because a large proportion of men in these areas are traditionally circumcised	none	none	NA - educational intervention study	Exposed group is those reporting at the second around of surveys. Unexposed group is the answers from the same individuals to the first survey.	Answered that MC reduces males' HIV risk on a survey.	Not Reported	years	Prevalence	934	761	81.5	934	598	64	Prevalence was 81.5% in "exposed" group and 64% in "unexposed" group; Statistically significant difference	none reported	0.001	Not Reported	Not Reported	3	9	no	unsure	unsure	unsure	none	truly representative of average woman in community*		drawn from the same community as the exposed cohort*	no	other	self report				no	no	N/A
	Mati	cross-sectional	Uganda, nationally representative sample (AIS 2011)	15	Not Reported	female AIS 2011 respondents who were married or cohabitating, whose partners also were respondents, and who had heard of HIV	none specified	none	none	NA - knowlege study	000	answered yes to the statement "does male circumcision help prevent getting infected with the AIDS virus?"			prevalence	4874	1961	40.2339	Not Reported	Not Reported	Not Reported	Not Reported	none reported	<.0001	Not Reported	Not Reported	4	4						truly representative of average woman in community*	justified and satisfactory *				self report*			no description of characteristics of nonresponders (though response rate 99%)				not appropriate, not described, or incomplete
	Maraux	cross-sectional	Orange Farm, South Africa	15	49	slept in randomly selected household night before study team visit, must have at least one sex partner	none specified	none	none	NA - knowledge study	000	Women stated they believed a circumcised men was either fully protected against HIV or had a lower HIV risk than uncircumcised men.			prevalence	2579	Not Reported	49.3	Not Reported	Not Reported	Not Reported	Not Reported	none	Not Reported	48.8% (calculated for review)	53.6% (calculated for review)	4	4						representative of average in target population (census or random sample)*	justified and satisfactory *				self report*			no description of characteristics of nonresponders and combined response rate inadequate at 56.5%				clearly described and appropriate, CIs and/or p-value given*
	Semeere	pre/post intervention (quasi-experimental)	Kampala, Uganda	18	100	completed 30 weeks gestation, attended one of the 3 study (high-volume Kampala clinics: Kisugu, Kisenyi, and Kawaala health centers) May 2014-Jan 2015, partner uncircumcised	in labor, not living with intimate partner, history of domestic violence from current partner	none	none	NA - knowledge study	Educational intervention for women on benefits of VMMC to self and spouse, procedure details, wound care, logistics of getting MC, communication skills, role playing, transport voucher and brochure	self-report, But exact question not provided	not stated - not clear if interview was same visit as education		prevalence	305	268 (calculated for review)	88	296	263 (calculated for review)	89	Not Reported	none	0.61	Not Reported	Not Reported	quality assessment methods used cannot score pre/post intervention studies
	Maughan-Brown	cross-sectional	Capetown, South Africa	20	30	young black women enrolled in Cape Area Panel Study in 2002, followed forward to 2009 and re-surveyed. Data was restricted to those women who reported ever having full penetrative sexual intercourse and those self-reporting as HIV negative.	none specified	none	none	NA - knowledge study		self-reported having heard that circumcision protects men from HIV			prevalence	539	Not Reported	26	Not Reported	Not Reported	Not Reported	Not Reported	none	Not Reported	Not Reported	Not Reported	3	4						representative of average in target population (census or random sample)*	justified and satisfactory *				self report*			no description of characteristics of nonresponders				not appropriate, not described, or incomplete (no test performed)
[truncated: 9 more columns]

## Sheet: VMMC Protection Men HIV Partial
Study Data																											Study Quality
																											All							Observational Studies
Article ID	Last Name of First Author	Study Type	Location(s)	Minimum Age for Inclusion (women)	Maximum Age for Inclusion (Women)	Inclusion Criteria	Exclusion Criteria	Subgroup	Further Outcome Specifications	Circumcision Status Ascertainment Method	Exposure Definition	Diagnostic Method for Outcome	Follow-up Period or Minimum Interval Since Exposure	Units for Follow-up Period or Minimum Interval Since Exposure	Outcome Measure for Individual Groups	Total number in Intervention or Circumcised Group	Number of Events in Intervention or Circumcised Group	Circumcision Group Point Estimate	Total Number in Control or Uncircumcised Group	Number of Events in Control or Uncircumcised Group	Control Group Point Estimate	Circumcised vs. Uncircumcised Point Estimate	Measure for Comparison	P-value for Comparison	Low-End 95% Confidence Interval	High-End 95% Confidence Interval	Quality Sumary Score	Highest Potential Quality Score	Is Evidence Indirect?	Are Results Imprecise?	Is the Effect Size Large?	Are All Plausible Biases Towards the Null?	Comments on Bias Risk	Representativeness of the Cases or Exposed Cohort or Sample	Sample Size Adequate?	Selection of Controls or Unexposed Cohort	Demonstration that Outcome of Interest was Not Present at Start of Study	Ascertainment of Exposure (Risk Factor)	Ascertainment of the Outcome	Is the Case Definition Adequate?	Definition of Controls	Non-Respondents or Non-Response Rate	Did the Study Control for Age?	Did the Study Control for Any Additional Factor(s)?	Additional Factor(s) Listed	Statistical Test Appropriate?	Same Method of Ascertainment for Cases and Controls	Was Follow-Up Long Enough for Outcomes to Occur?	Adequacy of Follow-Up of Cohorts
77	Plank	cross-sectional	Gaborone, Botswana	21	Not Reported	postpartum mothers of liveborn male infants admitted to maternity wards in the capital city, Gaborone, the town of Lobatse, and two villages of Molepolole and Mochudi were approached about participating in the study. These women were identified through a daily birth registry in the respective maternity wards. Women of at least 21 years of age and less than 28 days postpartum giving written inform…	none specified	none	none	NA - knowlege study	given educational pamphlet on circumcision prior to interview	Interview: thoughts if circumcision partially protected a man from being infected through heterosexual sex with an infected woman			prevalence	60	31	52	Not Reported	Not Reported	Not Reported	Not Reported	no comparison measure	Not Reported	Not Reported	Not Reported	2	4	no	unsure	unsure	yes	Does not specify question or answer choices	selected group				No description of the measurement tool	self report*			comparability established, response rate ok *	no	no	N/A	not appropriate, not described, or incomplete
79	Arnott	Structured questionnaire with quantitative component	Port Elizabeth, Eastern Cape, KwaMakhuta,and KwaZulu Natal, South Africa	Not Reported	Not Reported	Primary research participants were women living in the respective communities. All participants were informed about the purpose of the study and asked whether or not they would like to participate. Study participants were also infomred about the anonymity of the collected data.	none specified	none	none	NA - knowlege study	Not Reported	Answered whether aware that MMC does not provide 100% protection from HIV risk.			prevalence	97	Not Reported	82	Not Reported	Not Reported	Not Reported	Not Reported	Not Reported	Not Reported	Not Reported	Not Reported	2	4	no	unsure	unsure	unsure	No description of those who chose not to participate in the study; could have introduced some bias because the women were chosen non-randomly.	somewhat representative of average in target population (nonrandom sample)*				No description of the measurement tool	self report*			no description of response rate or characteristics	no	no	N/A	not appropriate, not described, or incomplete
76	Haberland	pre-post (serial cross-sectional)	Central, Copperbelt, Lusaka, Southern, Eastern, Luapula, and Northern, Zambia	15	29	This paper uses data from the first two rounds of a prospective cohort study of post-MC sexual behavior in Zambia. The research sample comprised men and women aged 15-29 years at baseline, resident in seven of the nine provinces in Zambia. Zambia’s tenth province, Muchinga, was created by dividing the Northern province after the study was initiated. The sample was drawn to represent the populatio…	The Western and Northwestern provinces were excluded because a large proportion of men in these areas are traditionally circumcised	none	none	NA - educational intervention study	Exposed group is those reporting at the second around of surveys. Unexposed group is the answers from the same individuals to the first survey.	Agreed with both statements: MC reduces males' HIV risk and MC isnot fully protective against HIV	Not Reported	years	prevalence	934	350	37.5	934	286	30.6	Prevalence is 37.5% in "exposed" and 30.6% in "unexposed" ; no point estimate for comparison, but statistically singificnat.	none reported	0.001	Not Reported	Not Reported	3	9	no	unsure	unsure	unsure	none	truly representative of average woman in community*		drawn from the same community as the exposed cohort*	no	other	self report				no	no	N/A			yes	subjects lost to follow up unlikely to introduce bias - <20% loss or description provided of those lost*
	Mauraux	cross-sectional	Orange Farm, South Africa	15	49	all women who had slept in a selected household the night before the team's visit was eligible, and must have reported at least one sexual partner.	none specified	women in each of the three surveys	none	report by woman	The outcome is knowledge and perceptions	women's report	NA	NA	prevalence	2579	Not Reported	49.3	Not Reported	Not Reported	Not Reported	Not Reported	none	Not Reported	47.4	51.2	4	4	no	unsure	unsure	unsure	none	representative of average in target population (census or random sample)	justified and satisfactory	NA	NA	no description	self report	NA	NA	no description of characteristics of nonresponders and combined response rate inadequate at 56.5%	yes *	yes	ethnic group	clearly described and appropriate, CIs and/or p-value given*
[truncated: 9 more columns]

## Sheet: VMMC Protects Men HIV&STI
Study Data																											Study Quality
																											All							Observational Studies
Article ID	Last Name of First Author	Study Type	Location(s)	Minimum Age for Inclusion (women)	Maximum Age for Inclusion (Women)	Inclusion Criteria	Exclusion Criteria	Subgroup	Further Outcome Specifications	Circumcision Status Ascertainment Method	Exposure Definition	Diagnostic Method for Outcome	Follow-up Period (RCT/Cohort) or Minimum Interval Since Exposure (Case-Control)	Units for Follow-up Period or Minimum Interval Since Exposure	Outcome Measure for Individual Groups	Total number in Intervention or Circumcised Group	Number of Events in Intervention or Circumcised Group	Circumcision Group Point Estimate	Total Number in Control or Uncircumcised Group	Number of Events in Control or Uncircumcised Group	Control Group Point Estimate	Circumcised vs. Uncircumcised Point Estimate	Measure for Comparison	P-value for Comparison	Low-End 95% Confidence Interval	High-End 95% Confidence Interval	Quality Sumary Score	Highest Potential Quality Score	Is Evidence Indirect?	Are Results Imprecise?	Is the Effect Size Large?	Are All Plausible Biases Towards the Null?	Comments on Bias Risk	Representativeness of the Cases or Exposed Cohort or Sample	Sample Size Adequate?	Selection of Controls or Unexposed Cohort	Demonstration that Outcome of Interest was Not Present at Start of Study	Ascertainment of Exposure (Risk Factor)	Ascertainment of the Outcome	Is the Case Definition Adequate?	Definition of Controls	Non-Respondents or Non-Response Rate	Did the Study Control for Age?	Did the Study Control for Any Additional Factor(s)?	Additional Factor(s) Listed	Statistical Test Appropriate?	Same Method of Ascertainment for Cases and Controls	Was Follow-Up Long Enough for Outcomes to Occur?	Adequacy of Follow-Up of Cohorts
80	Riess	Cross-Sectional	Kisumu, Kenya	18	35	The study used qualitative individual in-depth interviews that targeted women 18 to 35 years old, who were sexually active in the past 12 months, resided in Kisumu District, and were willing to be audio recorded. Participants were recruited from health clinics, on the street, and at shopping centers using purposive sampling methods. Provided signed consent.	none specified	none	none	NA - knowlege study	000	Women said that they knew that circumicsed men had a lower risk for contracting HIV and STIs in an interview.			prevalence	30	22	73	Not Reported	Not Reported	Not Reported	Not Reported	none	Not Reported	Not Reported	Not Reported	2	4	no	unsure	unsure	unsure	Sample size may be an issue, recruited from various areas so should be quite represenative of the community though.	somewhat representative of average in target population (nonrandom sample)*				No description of the measurement tool	self report*			no description of response rate or characteristics	no	no	N/A	not appropriate, not described, or incomplete
	Young	Cross-Sectional	Homa Bay County, Kenya	16	not reported	women attending 14 govt health facilities and 2 private clinics with a baby son receving the first OPV-1 vaccine	none specified	none	none	NA - knowlege study	outcome is knowledge	women saying that circumcision protects against HIV/STI			prevalence	613	581	95	Not Reported	Not Reported	Not Reported	Not Reported	none	Not Reported	Not Reported	Not Reported	3	4	no	unsure	unsure	unsure	none	somewhat representative of average in target population (nonrandom sample)*	yes	NA	NA	not described	reported by the mother	NA	NA	no description of response rate or characteristics	no	no	no	not appropriate, not described, or incomplete
[truncated: 9 more columns]

## Sheet: VMMC Protects Men STIs
Study Data																											Study Quality
																											All							Observational Studies
Article ID	Last Name of First Author	Study Type	Location(s)	Minimum Age for Inclusion (women)	Maximum Age for Inclusion (Women)	Inclusion Criteria	Exclusion Criteria	Subgroup	Further Outcome Specifications	Circumcision Status Ascertainment Method	Exposure Definition	Diagnostic Method for Outcome	Follow-up Period or Minimum Interval Since Exposure	Units for Follow-up Period or Minimum Interval Since Exposure	Outcome Measure for Individual Groups	Total number in Intervention or Circumcised Group	Number of Events in Intervention or Circumcised Group	Circumcision Group Point Estimate	Total Number in Control or Uncircumcised Group	Number of Events in Control or Uncircumcised Group	Control Group Point Estimate	Circumcised vs. Uncircumcised Point Estimate	Measure for Comparison	P-value for Comparison	Low-End 95% Confidence Interval	High-End 95% Confidence Interval	Quality Sumary Score	Highest Potential Quality Score	Is Evidence Indirect?	Are Results Imprecise?	Is the Effect Size Large?	Are All Plausible Biases Towards the Null?	Comments on Bias Risk	Representativeness of the Cases or Exposed Cohort or Sample	Sample Size Adequate?	Selection of Controls or Unexposed Cohort	Demonstration that Outcome of Interest was Not Present at Start of Study	Ascertainment of Exposure (Risk Factor)	Ascertainment of the Outcome	Is the Case Definition Adequate?	Definition of Controls	Non-Respondents or Non-Response Rate	Did the Study Control for Age?	Did the Study Control for Any Additional Factor(s)?	Additional Factor(s) Listed	Statistical Test Appropriate?	Same Method of Ascertainment for Cases and Controls	Was Follow-Up Long Enough for Outcomes to Occur?	Adequacy of Follow-Up of Cohorts
65	Mattson	cross-sectional	Nyanza, Kenya	16	100	A convenience sample of men and women age 16 and older were recruited from the area surrounding nine participating health clinics.	Men and women under 16 years of age were excluded from the study.	women with uncircumcised partners	none	NA - knowlege study	regular current partner	face-to-face structured interviews; questionnaires. To question: Is it easier for a man to get an STI if [uncircumcised, circumcised, makes no difference, don't know], chose uncircumcised.			prevalence	80	65	81	Not Reported	Not Reported	Not Reported	Not Reported	no	Not Reported	Not Reported	Not Reported	4	4	unsure	unsure	unsure	yes	none	somewhat representative of average in target population (nonrandom sample)*				Non-validated measurement tool, but the tool is available or described*	self report*			comparability established, response rate ok *	no	no	N/A	not appropriate, not described, or incomplete
65	Mattson	cross-sectional	Nyanza, Kenya	16	100	A convenience sample of men and women age 16 and older were recruited from the area surrounding nine participating health clinics.	Men and women under 16 years of age were excluded from the study.	women with uncircumcised partners who have circumcision preferences	none	NA - knowlege study	circ current partner	face-to-face structured interviews; questionnaires. To question: Is it easier for a man to get an STI if [uncircumcised, circumcised, makes no difference, don't know], chose uncircumcised.			prevalence	55	47	85	Not Reported	Not Reported	Not Reported	Not Reported	no	Not Reported	Not Reported	Not Reported	4	4	unsure	unsure	unsure	yes	none	somewhat representative of average in target population (nonrandom sample)*				Non-validated measurement tool, but the tool is available or described*	self report*			comparability established, response rate ok *	no	no	N/A	not appropriate, not described, or incomplete
65	Mattson	cross-sectional	Nyanza, Kenya	16	100	A convenience sample of men and women age 16 and older were recruited from the area surrounding nine participating health clinics.	Men and women under 16 years of age were excluded from the study.	women with uncircumcised partners who do not have circumcision prefrences	none	NA - knowlege study	circ current partner	face-to-face structured interviews; questionnaires. To question: Is it easier for a man to get an STI if [uncircumcised, circumcised, makes no difference, don't know], chose uncircumcised.			prevalence	30	20	67	Not Reported	Not Reported	Not Reported	Not Reported	no	Not Reported	Not Reported	Not Reported	4	4	unsure	unsure	unsure	yes	none	somewhat representative of average in target population (nonrandom sample)*				Non-validated measurement tool, but the tool is available or described*	self report*			comparability established, response rate ok *	no	no	N/A	not appropriate, not described, or incomplete
81	Scott	cross-sectional	KwaZulu-Natal, South Africa	Not Reported	Not Reported	Not Reported	none specified	none	none	NA - knowlege study	000	When asked for reason in favor of having child or partner circumcised, reported that circumcision could provide protection from STIs, including HIV/AIDS			prevalence	44	28	64	Not Reported	Not Reported	Not Reported	Not Reported	N/A	Not Reported	Not Reported	Not Reported	1	4	unsure	unsure	unsure	unsure	none	selected group				No description of the measurement tool	self report*			no description of response rate or characteristics	no	no	N/A	not appropriate, not described, or incomplete
67	Waters	cross-sectional	Lusaka, Zambia	Not Reported	Not Reported	A convenience sample of mothers, with informed consent, of newborn boys in the post-natal wards at a tertiary care referral hospital and a public primary care clinic in Lusaka, Zambia were selected for this study.	none		Neanatal male circumcision	NA - knowlege study	Exposed: brought newborn for NMC Unexposed: did not bring newborn for NMC	agreed that circumcision reduces a man’s risk of acquiring certain STIs			prevalence	110	101	91.8	890	666	75.3	3.39	Odds Ratio	0.003	1.51	7.61	3	8	no	yes	yes	unsure	sample may not be representative. Suvery not validated. Those who did not respond to the initial survey may have felt stigmatized for not taking their babies for NMC after knowing the benefits, so they did not respond.	selected group				No description of the measurement tool	self report*			no description of response rate or characteristics	yes *	yes *	ethnicity, education, religion, parity; location of ANC; having another circumcised son; paternal age, ethnicity, and circumcision status	not appropriate, not described, or incomplete
68	Figueroa	cross-sectional	Kingston, Jamaica	16	100	Persons aged 16 and older who were attending the Comprehensive Health Centre (the main STI clinic) in Kingston, who gave oral consent to answer an interview survey.	Younger than 16	none	none	NA - knowlege study	Knowledge of circumcision	Have outcome if agree with statement that circumcision reduces STIs			prevalence	98	Not Reported	20.4	Not Reported	Not Reported	Not Reported	Not Reported	none	Not Reported	Not Reported	Not Reported	2	4	no	unsure	unsure	unsure	No description of using an existing or newly created measurment tool. No discussion of why they chose the specific sample size. The population was very select for those that are at high risk of HIV and STIs.	selected group				No description of the measurement tool	self report*			comparability established, response rate ok *	no	no	N/A	not appropriate, not described, or incomplete
70	Galvao	pre/post intervention (quasi-experimental)	Kasungu, Malawi	Not Reported	Not Reported	In the context of the SAGE4HEALTH study, aquasi-experimental evaluation of a structural CARE-Malawi intervention, we conductedbaseline (n=1000; year 2009), and endline (n=1000; year 2012) cross-sectional randomizedhousehold surveys in six traditional authorities within Kasungu District. This is anuncontrolled pre-post study.	none specified	none	none	NA - knowlege study	000	Answered that they thought that MC was a protective factor against STIs			prevalence	Not Reported	Not Reported	25.6	Not Reported	Not Reported	27.8	Prevalence is 25.6% in "exposed" group and 27.8% in "unexposed: group; no test for comparison.	None reported	Not Reported	Not Reported	Not Reported	2	8	no	unsure	unsure	unsure	Abstract only, incomplete information on study design	representative of average in target population (census or random sample)*				No description of the measurement tool	self report*			no description of response rate or characteristics	no	no	N/A	not appropriate, not described, or incomplete
56	Bossio	cross-sectional	Kingston and Ontario, Canada	18	100	Eligible participants were: over the age of 18, able to read and write english fluently, and in a sexual relationship with a cisgendered male partner for at least the past 3 months. Participants were recruited to take part in an online survey through print advertisements placed within Queen's University campus and the surrounding community, located in Kingston, Ontario.	Participants were excluded : if they or their parter were circumcised as an adult, or circumsied to correct a medical condition, if they or their partner had any anatomic or medical abnormalities of the penis, if their partner had a diagnosis of sexual dysfunction.	none	none	report by woman	reported circumcision status of current partner on a questionnaire. Also looked at the number of circumcised / intact partners previously, and indicated the circumcision status of the first partner they engaged in penetrative intercourse with, as well as the circumcision status of the partner with whom they achieved their first orgasm with.	Women answered if cirucmcision reduces risk of STIs on a survey			other	Not Reported	Not Reported	60	Not Reported	Not Reported	10	Prevalence is 60 % in "exposed" and 10% in "unexposed"; no test for comparison	none	Not Reported	Not Reported	Not Reported	2	8	no	unsure	unsure	unsure	none	somewhat representative of average in target population (nonrandom sample)*				No description of the measurement tool	self report*			no description of response rate or characteristics	no	no	N/A	not appropriate, not described, or incomplete
82	Mapureti	cross-sectional	Shiselweni, Swaziland	Not Reported	Not Reported	The study population included mothers bringing their male children to Hlatikhulu government hospital public health unit and post-natal ward for health services. Only mothers with male children below the age of six months were interviewed.	none specified	none	circumcision may help prevent transmission of sexually transmitted infection.	NA - knowlege study	Not Reported	knowledge study			prevalence	43	43	100	348	310	88.8	Prevalence was 100% in "exposed" and 88.8% in "unexposed"; Chi-square test for comparison, but not statistically significant.	chi square	0.07	Not Reported	Not Reported	1	8	no	unsure	unsure	unsure	none	selected group				No description of the measurement tool	self report*			no description of response rate or characteristics	no	no	N/A	not appropriate, not described, or incomplete
78	Shacham	cross-sectional	Kuntumanji, Zomba, Malawi	Not Reported	Not Reported	Men aged 25-40 were interviewed during the circumcision, information, and HIV prevention project that was conducted in 2008 and 2009. During the baseline data collection period, these men were asked to provide information regarding their wives. A random sample of these wives were selected and stratified according to circumcision status of their husband.	none specified	none	none	NA - knowledge study	Not Reported	Agreed with statement: Circumcision may help prevent transmission of sexually transmitted infection			prevalence	Not Reported	Not Reported	14.3	Not Reported	Not Reported	Not Reported	Not Reported	none	Not Reported	Not Reported	Not Reported	3	4	no	unsure	unsure	yes	We did not observe differential attrition across husband's circumcision status for the men and the women between the 2 interview periods.	representative of average in target population (census or random sample)*				Non-validated measurement tool, but the tool is available or described*	self report*			no description of response rate or characteristics	no	no	N/A	not appropriate, not described, or incomplete
76	Haberland	pre-post (serial cross-sectional)	Central, Copperbelt, Lusaka, Southern, Eastern, Luapula, and Northern, Zambia	15	29	This paper uses data from the first two rounds of a prospective cohort study of post-MC sexual behavior in Zambia. The research sample comprised men and women aged 15-29 years at baseline, resident in seven of the nine provinces in Zambia. Zambia’s tenth province, Muchinga, was created by dividing the Northern province after the study was initiated. The sample was drawn to represent the populatio…	The Western and Northwestern provinces were excluded because a large proportion of men in these areas are traditionally circumcised	none	none	NA - educational intervention study	Exposed group is those reporting at the second around of surveys. Unexposed group is the answers from the same individuals to the first survey.	Women responded to survey that they agree to a statement that MC reduces risk of STIs	Not Reported	years	prevalence	934	712	76.2	934	576	61.7	Prevalence was 76.2 % in "exposed" and 61.7% in "unexposed"; no point estimate for comparison, but statistically signfiicant	none reported	0.001	Not Reported	Not Reported	3	8	no	unsure	unsure	unsure	none	truly representative of average woman in community*		drawn from the same community as the exposed cohort*	no	other	self report				no	no	N/A
																		bossio graphed?
[truncated: 9 more columns]

## Sheet: VMMC Protection Men STI Partial
Study Data																											Study Quality
																											All							Observational Studies
Article ID	Last Name of First Author	Study Type	Location(s)	Minimum Age for Inclusion (women)	Maximum Age for Inclusion (Women)	Inclusion Criteria	Exclusion Criteria	Subgroup	Further Outcome Specifications	Circumcision Status Ascertainment Method	Exposure Definition	Diagnostic Method for Outcome	Follow-up Period or Minimum Interval Since Exposure	Units for Follow-up Period or Minimum Interval Since Exposure	Outcome Measure for Individual Groups	Total number in Intervention or Circumcised Group	Number of Events in Intervention or Circumcised Group	Circumcision Group Point Estimate	Total Number in Control or Uncircumcised Group	Number of Events in Control or Uncircumcised Group	Control Group Point Estimate	Circumcised vs. Uncircumcised Point Estimate	Measure for Comparison	P-value for Comparison	Low-End 95% Confidence Interval	High-End 95% Confidence Interval	Quality Sumary Score	Highest Potential Quality Score	Is Evidence Indirect?	Are Results Imprecise?	Is the Effect Size Large?	Are All Plausible Biases Towards the Null?	Comments on Bias Risk	Representativeness of the Cases or Exposed Cohort or Sample	Sample Size Adequate?	Selection of Controls or Unexposed Cohort	Demonstration that Outcome of Interest was Not Present at Start of Study	Ascertainment of Exposure (Risk Factor)	Ascertainment of the Outcome	Is the Case Definition Adequate?	Definition of Controls	Non-Respondents or Non-Response Rate	Did the Study Control for Age?	Did the Study Control for Any Additional Factor(s)?	Additional Factor(s) Listed	Statistical Test Appropriate?	Same Method of Ascertainment for Cases and Controls	Was Follow-Up Long Enough for Outcomes to Occur?	Adequacy of Follow-Up of Cohorts
[truncated: 7 more columns]

## Sheet: Excluded Duplicates
Study Data																													Study Quality
																													All							Observational Studies
Article ID	Last Name of First Author	Outcome	Why Excluded?	Study Type	Location(s)	Minimum Age for Inclusion (women)	Maximum Age for Inclusion (Women)	Inclusion Criteria	Exclusion Criteria	Subgroup	Further Outcome Specifications	Circumcision Status Ascertainment Method	Exposure Definition	Diagnostic Method for Outcome	Follow-up Period or Minimum Interval Since Exposure	Units for Follow-up Period or Minimum Interval Since Exposure	Outcome Measure for Individual Groups	Total number in Intervention or Circumcised Group	Number of Events in Intervention or Circumcised Group	Circumcision Group Point Estimate	Total Number in Control or Uncircumcised Group	Number of Events in Control or Uncircumcised Group	Control Group Point Estimate	Circumcised vs. Uncircumcised Point Estimate	Measure for Comparison	P-value for Comparison	Low-End 95% Confidence Interval	High-End 95% Confidence Interval	Quality Sumary Score	Highest Potential Quality Score	Is Evidence Indirect?	Are Results Imprecise?	Is the Effect Size Large?	Are All Plausible Biases Towards the Null?	Comments on Bias Risk	Representativeness of the Cases or Exposed Cohort or Sample	Sample Size Adequate?	Selection of Controls or Unexposed Cohort	Demonstration that Outcome of Interest was Not Present at Start of Study	Ascertainment of Exposure (Risk Factor)	Ascertainment of the Outcome	Is the Case Definition Adequate?	Definition of Controls	Non-Respondents or Non-Response Rate	Did the Study Control for Age?	Did the Study Control for Any Additional Factor(s)?	Additional Factor(s) Listed	Statistical Test Appropriate?	Same Method of Ascertainment for Cases and Controls
Taljaard D, Rain-Taljaard R, Nhlapo C, Auvert B. Female parents and partners to an HIV male circumcision intervention. Mexico City - AIDS 2008. Abstract no 2008_MOPE0546. 2008.	Taljaard	Knowledge: VMMC Partially Protects Men from HIV	Earlier duplicate of later published datapoint	cross-sectional	Orange Farm, South Africa	15	49	A cross-sectional biomedical survey was conducted in Orange Farm, a peri-urban community south of Johannesburg in South Africa. A random sample of females was included between the ages of 15 and 49. The process included a behavioral questionnaire and biomedical testing. Complimentary Focus Group Discussions were conducted with women from the same community.	none specified	none	none	NA - knowlege study	000	Women answered to a questionnaire that they knew that male circumcision was not fully protective (assuming against HIV)			prevalence	Not Reported	Not Reported	52	Not Reported	Not Reported	Not Reported	Not Reported	none	Not Reported	Not Reported	Not Reported	2	7	no	unsure	unsure	unsure	Abstract only, do not have full information on study design and methods.	representative of average in target population (census or random sample)*				No description of the measurement tool	self report*			no description of response rate or characteristics	no	no	N/A	not appropriate, not described, or incomplete
M. Westercamp KA, J.O. Ndinya-Achola, R.C. Bailey. A random household survey of male circumcision and HIV in Kisumu, Kenya. Vienna - AIDS 2010. Abstract no 2010_THAC0101. 2010.	Westercamp	Knowledge: VMMC Protects Men HIV	Earlier duplicate of later published datapoint	cross-sectional	Kisumu, Kenya	15	49	A population-based householdsurvey in Kisumu in 2009 was conducted by two-stage random sampling of households. All menand women aged 15-49 years sleeping in the house were eligible	none specified	none	none	NA - knowlege study	000	Women answered in an interview that they thought circumcision was protective for HIV			prevalence	794	Not Reported	Not Reported	294	Not Reported	Not Reported	3.3	prevalence odds ratio	Not Reported	1.7	5	4	10	no	yes	yes	yes	Details about biases not obtained because it was an abstract.	representative of average in target population (census or random sample)*	justified and satisfactory *			No description of the measurement tool	self report*			no description of response rate or characteristics	no	no	N/A	clearly described and appropriate, CIs and/or p-value given*
M. Westercamp KA, R. Bailey. The impact of a national voluntary medical male circumcision program observed through repeated random household surveys in Kisumu, Kenya. Rome-IAS2011-MOLBPE047. 2011.	M. Westercamp	Knowledge: VMMC Protects Men HIV	Earlier duplicate of later published datapoint	cross-sectional	Kisumu, Kenya	15	49	Participants were selected by two-stage cluster sampling of Kisumu resident men and women aged 15-49 years.	none specified	none	none	physical exam	knowledge survey	Participants were interviewed			prevalence	1007	826	Not Reported	Not Reported	Not Reported	Not Reported	Not Reported	no comparison	Not Reported	Not Reported	Not Reported	6	7	unsure	unsure	unsure	unsure	none	somewhat representative of average in target population (nonrandom sample)*	justified and satisfactory *			Validated measurement tool **	self report*			no description of response rate or characteristics	yes *	no	N/A	not appropriate, not described, or incomplete
Maughan-Brown B, Godlonton S, Thornton R, Venkataramani AS. What do people actually learn from public health campaigns? Incorrect inferences about male circumcision and female HIV infection risk among men and women in malawi. AIDS and Behavior. 2014.	Maughan-Brown	Knowledge: VMMC Protects Men HIV	Earlier duplicate of later published datapoint	cross-sectional	Zomba, Malawi	0	100	During the baseline data collection, all men were asked whether they had one or more wives. From the sample frame generated from this information (1,131 women), a random sample of 518 women was selected stratified on baseline circumcision status of the husband.	none specified	none	none	NA - knowlege study	educational intervention	interviews; survey			prevalence	418	186	44	Not Reported	Not Reported	Not Reported	Not Reported	no	Not Reported	Not Reported	Not Reported	4	7	unsure	unsure	unsure	yes	none	representative of average in target population (census or random sample)*	justified and satisfactory *			No description of the measurement tool	self report*			comparability established, response rate ok *	no	no	N/A	not appropriate, not described, or incomplete
34	Auvert	Knowledge: VMMC Protects Men HIV	more recent manuscript (Maraux) is being used over an abstract	cross-sectional	Orange Farm, South Africa	15	49	Three random independent cross-sectional surveys were conducted in 2008, 2010, and 2012 among women aged 15 to 49 in Orange Farm, South Africa.	none specified	none	none	NA - knowledge study	0	A woman having unprotected sex with a circumcised HIV positive partner is [chose 'not protected against HIV' over protected or partially protected.]			prevalence	Not Reported	Not Reported	90.4	Not Reported	Not Reported	Not Reported	Not Reported	none	Not Reported	Not Reported	Not Reported	2	7	no	unsure	unsure	unsure	Abstract only, not sure of any biases possible due to specific study design or methods.	representative of average in target population (census or random sample)*		NA	NA	No description of the measurement tool	self report*			no description of response rate or characteristics	no	no	N/A	not appropriate, not described, or incomplete
[truncated: 9 more columns]
